# Supplementary material for: Genomic identification and characterization of MYC family genes in wheat (Triticum aestivum L.)
Source: BMC Genomics. 2019 Dec 30;20:1032. doi: 10.1186/s12864-019-6373-y (PMC6937671; doi:10.1186/s12864-019-6373-y)
Supplement: Supplementary file 3 — Additional file 3: File S1. Promoter sequences of MYC gene copies [file 12864_2019_6373_MOESM3_ESM.txt]

>TaMYC1-A	TraesCS1A01G102400.2	1A:98583308-98584810:+
CAACGCCATCTCCCTACGCGCGTCCATCATCATGCGTCCGTCACCGAGACCCTACTTCCTAGGGTGTCGCCATCACCGGCCGAAGACAAGGTTTTCACCTGGATCTGTCCCACGAGAATCCAACTGACATCCTGTGTACCGGCTAGACCACCTTCAAAGCTCCAGATTTTCTCACCCAGATATGCCGACCACCCAGATGTAACGTATGAACCACGACCGAGATGTATGGCGTGGTTGAACTATGTCCGTCTTTTTTGTGTGCTGGCAACTTTGTCGGCCGCTGGCAAGTGTGGCGGCATGAACTATGGTTTTTTTTAGGCTGACATGGCCGTGTGTATGAACTATGGCCGTTGGCCTTTTTTAGACTGAGTTTGCTTGCCAAAAATTCCAACGCGGACAAAAACTGCGTAGGACGGGCATGGACGGTCTCCAGCTAACCTAAACGGACGAAAAGCGGACAAAACCTACGTCGGTTTGCGTCGGCATGTTAGAGTTGCCCTTAAGCAAGGCTAAGAATTTGCTGACCAAAGGCAATACATCCATGGTATTTGTAGATTTCGACATTTTGATAACTGATCCGTGTATTCAGTTCTGAGAGGGCTTGTTCCAAGAATCATTTGCTCCATTACCATGTTTCACGTCAGATTTGTAGATTGGATTAGGTGATGTGTGTCTCTAAAGTCTAAACCTGTGACTCCAACGGTTACAGTCCACATTTCAGCAAACGAACTGTTGCTGCAAAAGGGGTTCAGGTCTAAAGCGTGGTTCGCGGACATTAACTTGACAACTTTTACCACAAGAACCGTAGCACTCCAGGAGCATGGCGCCAATTGCAAACAGCAAAGCGCTGTGAATTTTCCAACCCAACCAACCGCCACCCACCCCCGGTAGACTAGACAGCACGGTGAGCAGCTAGCACAGGGATCCCTATCCCATTGCTGTTTGTGCACAAAGGGCGGCCTCAGAAGGCACCGGTTGCCTGCCTTACCGAAATGGAAGGCTGACGGATCTGCCAAGGACTAGGATCTAGTGACATTCTCTTTAACTCCATCCGGCGAGGCGAGGGGCCAGAGCCTTTTACTCCTTTCTGCAGCCCTAGATTTGGAATGGCGACCTAGCTAGCCCACACACACACACACATGCCTTACGTCTGAGTCTCTTCTCCCCCCTATCTCTCTCCCTCTCTCTGCTGCTCCCTTTGCCTTATTCTGTGAGATTTCGGTTAGTGCTTTGGTGGTACGTGAGTGTCCATTTTGTGGAGAGAAGAAGAAAACCCATATGGTGATGCATGTGTGAACATGTCTCGTCCTTTGCAACGAAAATAAGAGAGCGAGAACTGGCCCATGCTGGCCCTGCCTAGTGCCCCACGTGACCGGCCTCGCCATGAGCCGTCTGGTGCAGCCACCGGTCAAACTTTAAAGCCTTCAAGCTCTCTTTCCCCCACCTCTCCTTCTCTCTCTCCCCCTCTCTGAGCAAGCTAGTGGTAGGTCGCCGGACGCC
>TaMYC2-A	TraesCS1A01G193200.1	1A:349356965-349358467:+
GTACCCACTTGCAACTCTATCATGATTGTAAAGTCCTTAATTCGCCGCTAGAAATTTGAAAGTGCATTATAAATACCAAATAAGGTGGAACAACATGATTTTATCTTTTCGTGTGAGAAGTGATTCTGAGTATACCAGCTAACATGACCCAAGAATACTACACTCATTATCAGAAAGAAATCTAAAGGTTATCCCGCTATGCTTCCATTGAGAATCGGCTTATTCCTCTTGTTACCACTTGCGACTCTCCCGCGATCGCAGAGTCGTTAAATTCACGGACAAAAATTCGGAAATCCATTATTGCTACCAAATGATACAACACACCGTGATTTTATCTCTTCATAGGGGAAGCGATTCACCACATATCTGCTAAGGACGCCATAAATGCGAATCAACATGACCCAAAAATATCACCCAGTTACGGAAAAAGAAATCTAACGGTCATATGCTTTGGATCATCAGTATCCCCGTTCTGCCTCCACTACTATAGACTTATTCACCGTGTTTAATTTGCTCCCAAAAATTTGGGAAGTGCATGATCACCACCAAATAATATGATGAAAATGTGATCTTATCTTTTTGTAAGAGAAGTGAATCACTGTGTACCAGTTAAGGACGTCATAAATGTGAACTAACACGACCCAAAGATACCACCCTCATTTACAAAAAAGTAATCTAACGGTCACATGCTTTGGATCTTCGGTCGCCCCCCTATGCTTCCAGTGAAATTTTGCTTGTTTACCCAGTCCTCCCTTGCGACTCTTTTTCGTGCCGTGATTGGAAAATACCCCCTTCATTTCTAAATATAAATCCTTTTATAGAGATTCCAATAGAAAGTACATACATATGTACATAGACAGATTGTAGAGTATAGATTCACTCATTTTGCTTTGTATGTAGTCCCTTATTGAAAACTCTAGAAAGACTTATTTAGGAATGGAGGGAGTATTTGTTTGAGGGACACATAATTGAAAAGATATAACTCATTCACACAGATAAAACCCACAATAGAATAAGTCACTGGTGGCTGACAGGCGGGCCCATCCATACTGGATACCCCAAAGCAGGGGAGGCTAAATCCGATGGATGGGTTAAATCGGTCACTGACAACCCGGGCCCTCGCTCGAGACAGGAGGCTACGAGCACGGCGGTCACCCCAAAATTCGGGCAGCCAAGCAAGGAGCAGGAAAGAGAGAAGAAACGGCAGCTGCTGCAAGAACAGCAGCGCAGCACAATCAGTGCAGTGATTCCCCTATTTTACCCCGGGCAGCTAAATAAGCAGCGGGGGAGCGAGCGACGCATCGGCGGGCGGAGACGTCGACGGCGACCAAACCCGCACAATTTACTACTTTGGGCCTCGCCCCCCGTCTTTCCTCACCACCAATCCATTCCCACCTTTCCCATCTCCCCCTCTCCACCCTCCCCCCGCGCTTGCTTTCTCTCCCTCCCATCCATTCCCCTTCCTCCCCCTCCCCGGACCCCGGCCCCGGCCCCGGCCCG
>TaMYC1a-B	TraesCS1B01G112900.1	1B:131455449-131456951:+
ACGACCCAGATTTGCTGACCACCCAGATGACCGGTATGAACCATGGCCGAGATGTATGGCGTGGTTGAACTATGTCCGTCTTTTTCATGTGCTGGCAGCTTTGCCGGCCGCTGGCAAGTGTGCCGACATGAACTATGTTTTTTTTTTCTGTAGGCTGACATGGCCGCTGGCCTTTTTTAGATTGAATTTGCTTGCCAAACATTTGAACGCGGACGAAAAACGCGCCGGCCGGTTGGGTGCACCGGTCGGACGCGGATGGGCAACGCGCTTTCGGCCGACCCAAACGGACGAAAAGCAGACAAAACATACACGAGTTTGTGTTGGCACGTTGGAGTTGCCCTTAAGCAGGGCTAAGAATTTGCTGACCAAAGACAATACCTCCATGATATTTGTAGATTTCGGCATTTTGTGAAATTATCCGTGTATTCAAATTTGAGACGGCTTGTTCTAAGAATCAATTGCTCCATTATCCTGTTTCACGTCAGATTTGTAGATTGGGTTAGGTGATGTGTGCCTCTAAAGTCTAAACCTGTGACTCCAACAGTTACAGTCCACATTTCAGCAAACGAATTGTTGCTGCAAAAGGGGTTCAGGTCTAAAGCGTGGTTCCCGCGCATTAACTTGACAACTTTTACCACAAGAACGTAGCAGTCCAGGAGCATGGCGCCAATCGCAAGACGCTGTGAATTTTCCAACCCAACCAACCGCCACCCACCCCCGGTAGACAGCACGGTGAGGGAGCAGCACAGGGATCCCTATCCTATTGCAGTTTGTGCACAAAGGGCAGCCGCAGAAGGCACCGGCTGCCCGCCTGACCGAAATGGAAGGCTGACGGATCTGCCAAGGACTAGGATCTAGTGACATTCTCTTTAACTGCATCCGGCGAGGCGAGGGGCCAGGGCAGTGCCCGGCCTTTTACTCCTTTCTGCAGCCCTAGATTTGGAATGGCGACCTAGCTAGCCCACACACACATGCCTTACGTCTGAGTCTCTCTCTCTGCTGCTCCCTTTGCCTTATTCTGTAAGATTTCAGTTAGTGCTTGGTGGTAGTGAGAGTGTCTATTTTGTAGAGAGAAGAAGAAAACTCATGTGGTGATGCATGTGTGAACATGTCTCGTCCTTTGCAACGAAAATAAGAGAGCGAGAAATGGCCCATGCTGGCCCTGCCTCCTGCCCCACGTGACCCATGAGCCGTCTGGTGCAGCCACCGGTCAAACTTTAAAGCAAAGTTTTAAATAGCGCGCTAAGCATCTTAGCGCCGGACCTCTTTCAAATGCTATAGCGTGCTATAGCGGAGCTATAGCGCGCTATTTAAAATGTTTGTTCATTTGTTTGGACCAAAGTCTCTTAGCGCAAGGCCTTTTGTAAACGCTATAGCGTGCTATAGCGAAGCTATAGCGGGCTATTTGAAACAGTGCTTTAAAGCCTCCAAGCCCTCTTTCCCCTCGCTCTCTCTCCCTCCCTCCCTCTCTGAACAAGCAGTGGTAGGTCGGCGGACGCC
>TaMYC1b-B	TraesCS1B01G113100.4	1B:131774132-131775634:+
CGCATTGACCTTGCTATGCCTGCCGTCAGTGCCGCCACGCCGCCAGACAACGCCATCTCCCTACGCGCGTCCATCATCATACGTCCGTCACCGAGACCCTACTGCACTACGCAACTGAGACCCCACGTCGTCGATGCCTCACATGAAACGCCACTCCACCGTTGAAGCCGTCCACTGGTCCCTCGAGCCAATGAACACCTCCAAGAATGACACCCCCAAGGGGGAATGACACATGAGCGCCGTCATCATCCGATCAACAGATCAAGAATTTCCCCCGAAGGTAGCGGAAGGAGGTGGGAGCTTCACCTGATGATGCTTCAAGAAGGATACGACGCCTAGGGTGTCGCCATCACCGGCCGAAGACAAGGTTTTCACCTGGATCTGTCCCATGAGAATCCAACTGACATCCTGTGTACCGGCTGGACCACCTTCAAAGCTCCAGATTTGGTCACCCAGATATGCCGACCACCCAGATGTACCGGTATGAACCAGATATAGGTGAGGCTAAGAATTTGCTGACCGAAGACAATACATCCGTGATATTTTGTAGATTTCGACATTTTGAGAACTGATCCGTGTATTCAATTTTGAGAGGGCTTGTTCTAGGAATCATTAGTTCCATTATCTTGCTTCACGTCAGATTTGTAGATTGGGTTAGGTGATGTGTGCCTCTAAAGTCTAAACCTGTAACTCCAACAGTTACAGTCCACATTTCAGCAAACGAATTCTTGCTGCAAAAGGGGTTCAGGTCTAAAGCGTGGTTCCCGCGCATTAACTTGACAACTTTTACCACAAGAGTGTAGCAGTCCAGGAGCATGGCGCCAATCGCAAGACGTACGCTGTGAATTTTCCAATCCAACCAACCGCCACCCACCCCCGGTAGACAGCACGGTGAGGGAGCAGCACAGGGATCCCTATCCTATTGCAGTTTGTGCACAAAGGGCGGCCGCAGAAGGCACCGGCTGCCCGCCTGGCCGAAATGGAAGGCTGACGGATCTGCCAAGGACTAGGATCTAGTGACATTCTCTTTAACTGCATCCGGCGAGGCGAGGGGCCAGGGCAGCACTCGGCCTTTTACTCCTTTCTGCAGCCCTAGATTTGGAATGGCGACCTAGCTAGCCCACACACATGCCTTACGTCTGAGTCTCTCTCTCTCTCTCTCTCTCTCACTGTGCTGCTCCCTTTGCCTTATTCTGTAAGATTTCAGTTAGTGCTTGGTGGTAGTGAGAGTGTCTATTTTGTAGAGAGAAGAAGAAAACTCATATGGTGATGCATGTGTGAACATGTCTCGTCCTTTGCACAGCTCTGACGAAAATAAGAGAGCGAGAATTGGCCCATGCTGGCCCCTGCCTCCTGCCCCACGTGACCGGGCTCGCCATGAGCCGTCTGGTGCAGCCACCGGTCAAACTTTAAAGCCTTCAAGCGTCCCTCTTTTCCCCACCTCTCCCCCTCTCTCTCTCTCTCCCTCTCTGAACAAGCAGTGGTAGGTCGGCGGACGCC
>TaMYC2-B	TraesCS1B01G208000.1	1B:376069631-376071133:+
TTCCACTAGGAATAGCTTATTTTGTCTTGTACCCACTTGCAACTCTATCATGATTGTAAAGTCCTTAATTTGCCCCCAGAAATTTGGAAGTGCATTATAAGTACCAAATAAGGCGGAGCAATAGGATTTTATCTCTTCGTGTGAGAAGTGATTCCTAGCATACCAGGTGACATGACCCAAGAATGCTACACTCATTATGAGAAAGAAATCTAAAGGTCACCTGCTATGCTTCCATTGAGAATCGGCTTATTCCTCTTGTTACCACTTGCGACTCTATCGTGATCACGAAGTTGTTAAATTCATCGACAAAAATTTGGAAATGCATTATTGCTACCAAATGATGCAACGCACCGTGATTTTATCTCTCCACAGGGGAAGTGATTCAACACATTTCGTCTAAGGACGTCATAAATGCGAATCAACATGACCCAAAAATATGGCTCATTTACAGAAAAGAAATCTAAGGGTCACATGCTCTGGATCTTTGGTATCCCCGTTCTGCCTGCACTCCGATCGATTTATTCATTGTGTTTAATTCGTTGCCAGAAATTTGGAAAGTGCATTATCACTACCAAATAATATGATGATAATGCGATCTTATCTCTTTGTAAGAGAAGGGAATCACTGCGTACCAGCTAAGGACGTCATAAATGTGAATTAACATGACCCAAAGATACCACCTTCATTTATAGAAAAAAAAATCTAACGGTCACATGTTCTGGATCTTTGGTCGCCCCCCTATGCTTACAGTGAATATTTGCTTGTTTACCTTGTTCCCCCCTACGGCTCTTTTTTGGGTCGTGATTGCAAAATAATTCCTCCATTTCTAAATATAAGTCTTTTTAGATTTCAATACAAATTACATATGGATGTATATGACATATTTTAGAGTGTAAATTCACTCATTTTGTCGTATGTAGTCGTTTATTGGAATATCTAAAAAGACTTAGGAACGGAGGGAGTATTTGTTTGAGGGACACATAATTAAAAAGACAACTCATTTACACAGATAAACCCCACAATAGAATAAATCACTGGTGGCTGACAGGCGGACCCATCCATACTGGATACCCCAAAGCAGGGGAGGCTAAATCCGATTAATGGGTTAAATTGGTCACTGACAACCCGGGCCCTCGATCCAGACAGGAGGCTACGAACACGGCGGTTACCCCAAAATTCGGGCAGCCAAACGAGGAGGAAAGAGAGAAGAAACGGCAGCTGCTGCAAGAACAGCAGAGCAGCACAATCAGTGCAGTGATTCCCCTATTTTACCCCGGCCAGCTAAATAAGCAGCGAGCGGGGGAGCGACGCATCGGCGGGCGGAGACGTCGACGGCGACCAAACCCGCACAATTTACTACTTTGGGCCTCGCCTCCCATCTTTCCTCACCACCAATCCATTCCCACCTTTCCCATCTCCCTCTCTCCACCCTCCCCCGCGCTTGCTTTCTCTCCCATCCATTCCCCTTCCTCCCCCTCCCCTGACCCCGGCCCCGGCCCG
>TaMYC2-D	TraesCS1D01G196900.1	1D:277091391-277092893:+
AAAGTCCTTAATTCGCCCCCAGAAATTTGGAAGTGCATTATAAATACCAAATAAGGCGGAGCAACACGATTTTATCTCTTCGTGTGAGTAGTGGTTCCTAGCATACCAGGTAACATGACCCAAGAATGCTACACTCATTATCAGAAAGAAATCTAAAGGTCACCCGCTATTCTTCCATTGAGAATCGGCTTATTCCTCTTGTTACCACTTGTGACTTTATCGTGATCGCGAAGTCGTTAAATTCATCGACAAAAATTTGAAAATGCATTATTGCTACCAAATGATACAACGCACCGTGATTTTATCTCTTCATAGGGGAAACGATTCATCACATATCGGCTAAGGACGTCATAAATGCGAATCAACATGACCCAAAAATATCGCTCATTTATGTAAAAGAAATCTAACGGTCACATGCTCTGGATCTTCGGTATCCCTGTTCTGCCTGCACTACGATCGATTTATTCATCGTGTTTAATTCGCTGGCAGAAATTTGGAAAGTGCATTATCACCACCAAATAATATGATGATAATACGATCTTATCTCTTTGTAAGAGAAGTGAACCACTACGTACCAGCTAAGGACGTCATAAATGTGAATTAACACAACCCAAAGATACCACCCACATTTACGGAAAAGAAATCTAACGGTCACATGCTCTGGATTTTCGGTCGCCCCCCTATGCTTAGAGTGAAATTTTGCTTGTTTACCTTGTTCCCCCGTACGACTCTTTTTCGTGTCGTGATTGCAAAATAATCCCTCCATTTCTAAATATAAGTCTTTTTAGATATTTCAATACAAACTACATATGGATGTATATAGACATATTTTAGAGTGTAGATTCACTACTCATTTTGCTTCGTATGTCGCTTATTGAAATGTCTAAAAAGACGTAGGAACGGAGGGACTATTTGTTTGAGGGACTTATAATTAAAAAGGAGGGAGTATTTGCTTGAGGAACTTATAATTAAAAAGAGGAGTAACTCATTTACACAGACAAACCCCACAATAAAATAAATCACTGGTGGCTGACAGGCGGGCCCATCCATACTGGATACCCCAAAGCAGGGGAGGCTAAATCCGATTAATGGGTTAAATCGGTCACTGACAACCCGGGCCCTCGCTCGAGACAGGAGGCCACGAACACGGCGGTTACCCCAAAATTCGGGCAGCCAACAAGGAGGAGGAAAGAGAGAAGAAACGGCAGCTGCTGCAAGAACAGCAGAGCAGCACAAATCAGTGCAGTGATTCCCCTATTTTACCCCGGCCAGCTAAATAAGCAGCGGGGGAGCGAGCGACGCATCGGCGGGCGGAGACGTCGACGGCGACCAAACCCGCACAATTTACTACTTTGGGCCTCGCCTCCCATCTTTCCTCCCCACCAATCCATTCCCACCTTTCCCATCTCCTCCTCTCTCTCCACCCACCCTCCCCCCGCGCTTGCTTTCCCTCCCATCCATTCCCCTTCCTTCCCCTCCCCGGACCCCGGCCCCGGCCCG
>TaMYC3a-A	TraesCS2A01G409400.1	2A:667009517-667011019:+
ATGCCGCCGACCACGCCACAAATCACCTCAGCCCATCTCCTTCCCGAAGTAGTAACCGGCGATTGATGGACACGCGGCCACCAAGGAAGCCCCCAGCCGCCACGCCGCTTTCATCAGAAAAGACCAGAAAGCCCACATGACCGGGGCACTTACATATAGGGCCCACAAAACTGTAGAGGCCCGGCGAGGCGACCCTGTCAAAATCGGAAGCCAAAATCGGTAATGTTGCCCTCAATTGATTCTCAGCTCTCTAAAACTAGGGAATTTAGTGTTTTAGAGGATTTGAATTTTATTGCATTGGAATATTTTTCTTTCATTGTTGAAGAATTGTGTATATCTTTGATTATTTCCAGTGCTCTGGGCAGAGGAATTTTTTTGGCAGACATACATTTGATTTGATGCCTACAGTTGGATGGCCGGCGCCTCGCCCGCTGTCCATGGATACGTCCGGACATGTCTACAGACATTTAGTGCCGTCTAACTGGTGATCCGCGTTGGAGCTGCCCTAAGTACATGTCTTATATGTATGGCCACAAGGACAAGGAGCCCTATATATCAAGTGGATTATGTGTCAGCTACCTCCTTGTTGAAATACATACATGTCCCAATCCCCACTAACCTCCTCCAGATTTTCACTGCGAGCCAACCACCACCTCTGTAAATCCAGTTCGTAATTTTCTTCCATAGATAGAGAAGATGCATTATCATTTTGATGCCGATGGTAGATTCCTTGGTGAGGGGCCGGCAAATTAAAGGTTGTGCTGGAACACACGTACAAGACTTTCGCAGTTACACTCTAATTACTAGACTAAGTATAGTTCTCTTGGTAGAACGTCTCTGCACTACTACTGCTGACACTATAATTGCATCGGCAGGCCGTGTTTCCTTAGGCGTCGTCGACGTCGATTATTCTGCGCCAATTGGCCCTACGAATGACTTACCCCGTCACCTCACCGTCAAGCAGAAATCGGTGAGGATTTCGTGCATCTCAGTCCAGTTTTACTAAGCAGCGAGAAAACCAAGCAGGCACTACACTAGCTAGAAAGTGATGGGCCTAATTGTATGTTAGTGCAGCACAGTACTTTGATGTTGCGTCGCAGTCACTCGTTGCTCGTCTGCTGCAAGGACAGATCTATATAACATATGCCCTGGATTCTTGTACATTGCATATATAGCGGCTCCATCTTCCTCCCCGGACGACAGGTTGGCCTCTGAGCTTCTTGGTCTCCATAGCCCAAGTAAACCTTTAACAGCCTTTTAGTTGGAAGTTTCTCCTCCACTCATGGGTCATGGCTAGCTTACTTTCTTAGTTTCTTAGTTAGCGCCAGTGCAACAGAGCAAAGAGATTTGACTAAATTAGCTAAGAAGATGCATCATGCTTACTATGAATAGTAGAAATGAGGCTATAGCTCCATTGATTTGTTTATTTTTTGCCTCCTGGCTTGCTCTAACTTCACCTTGTTTGCATGCATGCATATGAAGGAAGGAAATAGTGTGGTA
>TaMYC3b-A	TraesCS2A01G409600.2	2A:667645629-667647131:+
CGGGACTAAAGGTGCATCTCTAGTCCTGATTCATATAACCAACCGGTACTAAAGGTTCTGATGGGCCCCAGCCCGACACAAGCCTCCCACCACCTCATTACTACCGGTTTGTGGCACGAACTGCTACTAAAGGTTCGTCACGAACCGGTGCTAATGTTCGCCGCCCACCTAGCCGTTGGAACCGGCGCTAATGATCACATTAGTGTCGGTTCAGCTACAAACCGGGACTAATGTGCTTCACATTAGACCCTTTTTCTACTAGTGGACATACATACATTTGATGCCTACGGTTGGATGGCCGGCGCCACAGCCGCTGTTCGCAGATACATTCGGACATCTCCACGGACATTTGGTGTCCCAATCCCCACTAACCTCCTCGTAATTTTCACTGCGAGCGAACCACCACACCTGTAAATCCAGTTGGTAATTTTCTTCCATAGATAGATGCATTATCCTTTTGGTGCCGACGGTAGATTCCTAGGTGGGGTGCAAATTAATGGAGGTTCTGGAAGACACGTAGTACAAGACTTTCGCAGTTACTTCCTTCGTTCCGAATTACTTGTCATAGATATGAATATATATAAATGTATTTTAGTTCTAGATATATTCATTTCTGCGACGAGTAATTTGGAGATACATCCATACCTGCGACAAGTAATTCGGAACGGAGGGAGTACACTCTAAGTAATAGGCTAAAGTATAGTTCTCTTGGTAGAACGTCTCTGCACTACTCTTGGTGACACTATAATTGCATCGGCAGTGATGCACACCGTGTTTCCTCAGGCGTCGTCGAGACGTCGAATATTCAGTGCCTATTGGCCCTACAACTGACTTGCCCCGCTCACTTCACTGTCAAACAGAAACAGAGATCGGTGAGGACTGCGTGCATCTCACTCCATTTTTACTAGCAGTCAGAAAACCAAGCAGGCATGCATTGTACTACTACACTAGCTAGAAAGTGATGGGCCTAATTGTATGTTGGCGCAGTACAGTAGTGTCCGAACAGTACTTTGCTGTTGAACGTCGCAGTCACTCGTTCCTCGTCTGCGCTGCAAGGACAGATCTATATTATGCCCTGGATTCTTGGTGCATTGCATATATAGCGGCTCCATCTTCCTCCCCGGACGACAGGTTTGCCTCTGAGCTTCTTGGTCTCCATAGCTCAAGTAAACCTTTAACCGCCTTTAATTTAGTTGGAAGTTTCTCCTCCACTCATGGCTAGCTACCTAGCTTAAATATCTCTTACTTCCTTAGTTTGTTCTAGCTTCCGATCTAGTATGTTCTTTGTAATCTTGGTTGAGAAAATATGCCGTGTGAAGTTTCTTAATTAGCACCGGTGCAACAGAACAAAGAGATTTCAGCTTGCATGGACTAAATTAACTACTATAAATACAAGAAATGAAGCTATAGCTCCATTTATTTGTTTATTTTTGCCTCCTTGCTTGCTCTAACTTCACCTCGTTTGCATGCATATGTAGGAAGGAAGGAAATAGTGTGGTA
>TaMYC3-B	TraesCS2B01G428000.1	2B:615351221-615352723:+
NNNNNNNNNNNNNNNNNNNNNNNNNNNNNNNNNNNNNNNNNNNNNNNNNNNNNNNNNNNNNNNNNNNNNNNNNNNNNNNNNNNNNNNNNNNNNNNNNNNNNNNNNNNNNNNNNNNNNNNNNNNNNNNNNNNNNNNNNNNNNNNNNNNNNNNNNNNNNNNNNNNNNNNNNNNNNNNNNNNNNNNNNNNNNNNNNNNNNNNNNNNNNNNNNNNNNNNNNNNNNNNNNNNNNNNNNNNNNNNNNNNNNNNNNNNNNNNNNNNNNNNNNNNNNNNNNNNNNNNNNNNNNNNNNNNNNNNNNNNNNNNNNNNNNNNNNNNNNNNNNNNNNNNNNNNNNNNNNNNNNNNNNNNNNNNNNNNNNNNNNNNNNNNNNNNNNNNNNNNNNNNNNNNNNNNNNNNNNNNNNNNNNNNNNNNNNNNNNNNNNNNNNNNNNNNNNNNNNNNNNNNNNNNNNNNNNNNNNNNNNNNNNNNNNNNNNNNNNNNNNNNNNNNNNNNNNNNNNNNNNNNNNNNNNNNNNNNNNNNNNNNNNNNNNNNNNNNNNNNNNNNNNNNNNNNNNNNNNNNNNNNNNNNNNNNNNNNNNNNNNNNNNNNNNNNNNNNNNNNNNNNNNNNNNNNNNNNNNNNNNNNNNNNNNNNNNNNNNNNNNNNNNNNNNNNNNNNNNNNNNNNNNNNNNNNNNNNNNNNNNNNNNNNNNNTTTTCAGGCGAAGGGGTATAGGACGATCTGAACCGTTGATGTTTTCAGGGGGTTGTACCGAAGAAGAAGTGTTACTAGACTAAGTATAGTTCTCTTGGTAGAACGTCTCTTCACTACTGGCCGTGACACTATAATTGCACGCAGTGATGCTCGCCGTGTTTCCTTAGGCGCTGTCGACGTCGATTATTGTGTGCCTATTGGCCCTACAAATGACGTACCCCGTCACCTCACCGTCAAACAGACATCGGTGAGGATTTCGTGCATCTCAGTCCAGTTTTACTAACCAGCGAGAAAATCAAGCAGGCACTACACTAGCTAGAAAGTGATGGGCCTAATTGTATGTTGGTGCAGTACAGTAGTGTCCGAATAGTACTTTGCTGTTGCGTCTGCTGCAAGGACAGATCTATAGAACATATGCCCTGGATTCTTGGTACATTGCATATGCATATATAGCGGCTCCATCTTCCTCCCCGGACGACAGGTTGGCCTCTGAGCTTCTTGGTCTCCATAGCTCAAGTAAACCTTTAAAAAGCCTTTTAGTTGGAAGTTTCTCCTCCACTCATGCTAGCTAGCTAGCTTAAATATCTCTTACTTCCTTAGTTTGTTCTAGCTTTCGATCTAGTATGTTCTTTGTCATCTTCGTTGAGAAAATATGCCATGAAGTTTCTTAATTAGCACCAGTGCAACAGAGCAAAGAGATTTAAGCTTGCATGGACTAAATTAGCTATTATAAATACAAGAAATGAATCTATAGCTCCATTGATTTGTTTATTTTTGCATCCTTGCTTGCTCTAACTTCACCTCGTTTGC
>TaMYC7-D	TraesCS2D01G406800.1	2D:522322494-522323996:+
AAGTATCAGGATTTCATACGAAAACTCGTCTGTTACAAAGGGATCTATTTCATAATAAATTTCTATGAATTTCAGAGAAACTCACTCTGAATTTAGGTCAAATTCCCTGTGTAAGGGCATCTATTTTCATTTTGAGAGGAGCTCAACAAGGCAGAGAGGGACGGGCTTATAAACCGGTGTGAGCGCTCTTCGGTTGGCGAGGTGGGACTAAACTCTGGCCGCAACGAGGACCAACCCTTTAGTCCCGGTTTGTGGCACAAACCGGGACTAATGGTCATGGACCAGGGGCGAGGCGCATTCGTCCCGGTTCGTGCCTTGAACCGGGACCAAAAGGTCCAGACGAACCGGGACCAGTGGCCCACGTGGCCCGGCCGGCCCCCTGGGCTCACGAACTGGGACTAATGCACCCCATGGGTCCCGGTTCGTGCGGAACCGGAACTAATGGGCTGGCCAGGCCCGAACGAAAGCCCTGTTTTCTACTATTGATAGGACACTTGTATCCTAGGCCTCTCATATATAGCGGGGGTAGACACACGATGTAACATATGCCAACATAATAGCACAGGCGCGCAAGGGGGAGCCGGCGGCATGTGCCGGCGCCCGGGTGGCCGGTGTGCGGTATTGTGACGGTGTCACGGGGAGGAGCGCCCATAGTCAGGCCCCGGGGATGTAGCCATAATGGTGAACCTCGTTAACAAATCTCGGTGTCATGCTCATGTAATTGTTTGGTCTCCTTGAATGAGCGATGGTATGCCTCGGATTTATTTTAACAATTGCATTGGCAGTGATGCTCACCGTGTTTCCTCAGGCGTCGTCGACGTCGATCATTGTGTGCCTATTGGCCCTACAAATGACTTGCCCCGTCACCTCACCGTCAAACAGACATCGGTGAGGATTTCGTGCATCTCAGTCCAGTTTTACTAAGCAGCGAGAAAACCAAGCAGGCACTACACTGGCTAGAAAGTGATGGGCCTAATTGTACGTTGGTGCCGGACAGTACTTTGATGTTGCGTCGCACTCACTCGTTGCTCGTCTGCTGCAAGGACAGATCTATATAATGCCCTGGATTCTTGGTACATTGCATATATAGCGGCTCCATCTTCCTCCCCGGACGACAGGTTGGCATCTGAGCTTCTTGGCCTCCATAGCTCAAGTAAACCTTTAACTGCCTTTAGTTTAGTTGGAAGTTTCTCCTCCACTCATGGCTAGCTAGCTTAAATATGTCTTACCTTGTTGGTCTGTTCCAGCTTTCGATCTAGTTTGTTCTTTATGATCTTGGTTGAGAAAATCTGCCGCCAAGTTCCTTAATTAGCACCAGTGCAACAGAGCAAAGAGATTTCAGCTTGCATGGACTAAATTAGCTAAGAAGATGCATCATGCTTACTATAAACACAAGAAACGGAGCTATAGCTTCATTGATTTGTTTATTTTTGCTTCCTTGCTCGCTCTAACTTCACCTCGTTTGCATGCATGCATATGAAGGAAGGAAATAGTGTTGTA
>TaMYC3-D	TraesCS2D01G406900.1	2D:522520395-522521897:+
CAACACTGTAGATTTTTCCACCTCCTGTGTGCCACTGTGGCAGCCCCTTTTCGACTATAAAAGGAGGCTCATGGCATACTGGAGGGGGATTCGACTCTTTTGGGCAGGTTACACCCCGTAGCTAGCAAGAACACAAGAACACTCAATACATCCACCAAAGCAGGACTAGGGTATTCGCATCCTCGCGGCCCGAACTTGGGTAAATGATCCGTGTGCTTTCTGTTAGACCTGCTCTTCTCACGAACCCGCGCCCCGCCAACCGTAGTAGGGAATCCAGTGATCCCATAGGTGTCGTTTCCCCGACAACTGGTGATCCGCGTTGGGGCTGCCCTAAGTACATGTCTTGTATGTATGGCCACAAGGACAAGGAGCCTTATATATCAAGTGGATTATGCGTTAGCTACCTTGGTGAAAATTGAAATACACATACACACACAACTTTAAAAACATGCTTTCTTATTGCATTATGGACCTACATGTCATGCCCCAATCCCCACTAACCTCCTCGTAATTTTCACACTGCGAGCGAACGACCACACCTGTAAATCCAGTTGGTAATTTTCTTCCATAGATAGATGCATTATCCTGTTGATGCCGATGGTAGATTCCTCGGTGGGGTGCAAATTAATGGAGGTGCTGGAACACACGTACAAGACTTTCGCAGTTACACTCTAATTTACTAGATTAAGTATAGTTCTCTTGGTAGAACGTCTCTGCACTACTCCTGGTGACACTATAATTGCATCGGCAGTGATGCTCACCGTGTTTCCTCAGGCGTCGTCGAGACGTCGAATATTCAGTGCCTATTGGCCCTACAACTGACTTGCGCGCCCCGCTCACTTCACTGTCAAACGGAAACAGAGATCGGTGAGGACTGCGTGCATCTCACTCCATTTTTACTAGCAGTCAGAAAACCAAGCAAGCATGCATTGTACTACTACACTAGCTAGAAAGTGATGGGCCTAATTGTATGTTGGCGCAGTACAGTAGTGTCCGAACAGTACTTTGCTGTTGAACGTCGCAGTCACTCGTTCCACGTCTGCGCTGCAAGGACAGATCTATATTATGCCCTGGATTCTTGGTGCATTGCATATATAGCGGCTCCATCTTCCTCCCCGGACGACAGGTTGGCCTCTGAGCTTCTTGGTCTCCATAGCTCAAGTAAACCTTTAACCGCCTTTAATTTAGTTGGAAGTTTCTCCTCCACTCATGGCTAGCTACCTAGCTTAAATATCTCTTAGACTCTTACTTCCTTAGTTTGTTCTAGCTTTCGATCTAGTATGTTCTTTGTGATCTTGGTTGAGAAATCTGCCGCCAAGTTTCTTAATTTGCATCGGTGCAACAGAGCAAAGAGATTTCAGCTTGCATGGACTAAATTAGCTACTATATATACAAGAAATGAAGCTATAGCTCCATTGATTTGTTTATTTTTGCCTCCTTGCTTGCTCTAACTTCACCTCGTTTGCATGAATATGTAGCAAGGAAGGAAATTGCGTGGTA
>TaMYC8-D	TraesCS2D01G575600.3	2D:639535058-639536560:-
TGGGAGCAACATATTTGTCTGCAAATCCAGTATTTTATGCAAGGAAAAAGCACATAGAAATTGATTTTCACTTTGTGCGAGAAAGAGTTGCAGCAAAGAAACTCGAGATACGATTTATCCCCTCCAAGGATCAAGTGGCCGATGGCTTTACAAAGGCATTACCAGCAAGACCATTTGAAGAGTTCAAGAGTAGTCTTAATTTAGGATAGTTGAGATTAAGGGAGGGTGTTAGAATATATCGTTGTAATCTCAACCTCTTTCGTTATCTCTTGTTCTATTCAAACTCTTGTATCTCTCCTTGTACGCCAAGGTAAGGCTTCGGCCACACATCAATATAAACCCAACGCGGCTTCCCTCGAGGGAGTAGGAACGCTTACGATCTTACACCTACGTGTGTGTTGAGAGAATAAGAGAGGAACCCCAGGAGAGTTGTGCGAGGCAGCTCGAGGTAGAAGAAGAGCGGCGCTGCGAGAGGCGGCGCCAACAAAACAAGGGCCTGATCTCAGCGTGCAGTCGCAAGTCGATGCGGCGCCGGCCGCTACTTGCCTCTTTGGCGATGGCAAGGCCCCGTCCGTCCTCCAGCTCCTGTGCATGGCAATTCTCACCTGGTGGCGTCGTAAAAAGCCATTCCTGTTGTTGACAGCAAGGCCTTCCGTTTCTGTCGAGAGCAAATCAAACCATTTCAGGTGAGAGCAAAGGCGCTAGCCGACGGTGGTGATGCGGCGGAGAGGTCCCCGGTGCTAGAAGGCTCCCTTTGTCCTTTGCTCCCACCACCCACTCATTTCTATGACTCACCATACCAGCATTTATCATCGATGCAAATGTGTTGCTGATACCAACAAATCCGTAGTTTTCATCTTTGATTTCCGTTGTTAGCTTCTACGGCCTCCCAATTTGGGCACGTTTGGCTGCTTATGCATGCTCCATGCTGTGCTGAAATCAATGGTACGTATAATCTAACAATCACATGCATGATTGAGGACTTATGGAGTGTGTCTCTGCACACAATCACATGTGTTGCTATGCGCTTAGAGACAAAGGGGAAAAGTTTACGATGCAAACAAGAGGTGCTATAGCTGGGGCTAATATGGACCACACCGTGTGGCTACGGGTTTTTCACTGGCGTGGCTTACTAAAAATGGTGTTTTTGTGTTTTTGATAAAATGCCTAAAATGGAGAGTATGTTGCTAGCTGTTGGTGTAACCAGGAGTGCTCTGCTGTCCGTGTCTCTGTCATTGCCCCGCTGCTCCGACCTCCCAGATTCTATATAGCTTGCCTTGGATTCTTGGCCCGTTTTCGTATATAGCAGATCCATATCTTCCTCTCTAACGGGAGCAGAAACGTACGGCTGCTAGCTCTTCTTGGTTTGCAGTTTGCACACAGCTCAAGTAAGTAAGGTCTAACCAGATTTGTTTGCTCCATCATCTAGCTTCACCTTGTGAGTAACTCTGCATGCAATCCGATGCATATGTAGGAAACAGCTAGCTACTGTGGTAATCA
>TaMYC4-A	TraesCS3A01G158600.1	3A:156270130-156271632:-
GCAGCAGCAGCAGCAGCGGGTCGCCTCCCCTCCCCCGAAATCCCCTCGCGCACCAGAGAAAACTACATACACACCACCACCGTCGAATCCCACCACCCGCCTTCCCTCCCTCCCCTACGCGCACGCCGCGCCGCGCCCCGCGCCCGGAGACCCGCGGGCCCCATCCTCTCCGCGAGGAAGGAGAGGGCGAGCGAGCGGAGCCCGCCCCCCCTCGGAGCTCGGGTCCGCGCGCGGGAAGATCCGGGCTTCTCGCCGTCGCGGCTTCGGCGGCAGAGGTCGGGGCTAGCTGTTGCCGGCCCGCCCGCGCTGGATTTCGCGTCCCCTCTGCCGATTCGGGCTCGGGATCCCCGGTCCGGTGAGATTCCCCCGCCCGCCCTGCTCCCGAATTCCCTCACTGACAGTAGCAGCTTCCCCCCGTACTGCCCTGTCGCGTCGTGAAATGTTGGGGTGATTGCGATTTCGTGGCCCGTCGCGTCTGGCGGATGAGCTGAGTTAGGCGGAAAGGTGAGGTGATTTGCCGTGCCGTGGCCCAGAAGAAGGCCTGTTTGTTTAGGCTGGAATCTAGTGTCTGCGATCGGTGCGAACATATGGCCGTGCCCATGTGCATACGATGTCCGCAGCTTGTCGTTAGGCACGATTTTGGATTAGAATTCGGTCATGTGTACTCGGGCAACTAAAATAATCTGATGGCATGCCATAGGAATGCCAAGTTTCTATACAGGCAGTAGTAATTTTTTGTCACATGATAAACGTTTCCTGTCACATGATTCCATGCTTTGGCTCATTTATTTACATGTGTATTTATTACACACTGTCTTAGTTTCCTAGTAGTATTGATGATGTAGAGCGTCTCCCCTCACTCCCTGATAAGTTAGACTGATCTGTCATAGATTTGCCCCCCCCNNNNNNNNNNNNNNNNNNNNNNNNNNNNNNNNNNNNNNNNNNNNNNNNNNNNNNNNNNNNNNNNNNNNNNNNNNNNNNNNNNNNNNNNNNNNNNNNNNNNNNNNNNNNNNNNNNNNNNNNNNNNNNNNNNNNNNNNNNNNNNNNNNNNNNNNNNNNNNNNNNNNNNNNNNNNNNNNNNNNNNNNNNNNNNNNNNNNNNNNNNNNNNNNNNNNNNNNNNNNNNNNNNNNNNNNNNNNNNNNNNNNNNNNNNNNNNNNNNNNNNNNNNNNNNNNNNNNNNNNGTGGCTGGTTAATTTGGTAAGCGGTGAATCAGAAGGATACCGGTACTAAGTACCAACTACCAGGTCTTTACGAATTTTTGCTTACAGTTTGGGATGCATGTCAGTGTGTGTTTACCTGGAATGGTGGTTCAGAGCTTAGTTCTGTTTTGTTTTAAGTTCACCCTGTAGCCATAAGTGCGGTAAAATTTTATTTCCCCTGTAATCTAAATAGACTTCATTCACCCTGATCAGTTTGGTAGCCAATAGATGCAGCAAAAGATTTATGTATTTAGTGCCTTTTGACTTGACCTATACTTTTTTGAGTAGGTCTTATGGTG
>TaMYC5-A	TraesCS3A01G252900.1	3A:474210504-474212006:-
CGACGGCAACGTCCGTTGTAACCTGTTCTGAGGGTTTCGAGCAAGGGAGTGGGAAAAATTGAGCAAAAGTTAAGATAGTGGGGATAAATGGGTATAACTAATGAACCAGGGGCATAGAAATAAAAATCCCTTGATATATTATTCAGAGCATCGCACATGCACAAAATATATATGGTACTCCCTCTGTTTCTAAATATTTGTCTTTTTGAAGATTTTAAATGGACTATCATATATAAATGTATATAGACATATTTTAAAGTGTAGATTCACTCATTTTACTTTGTATGTAGTCATTTGTTAAAATTTGTAAAGAGACAAATATTTAGAAATGGTGGGAGTAGAAATGAAAGCTTAAATATGTGCAGGACGGAAGGACAGCCAAAGGTGCCGCCAAGTAGGAGCATCTCCCTTTCACGCGCACATGCACAGACAGACAGCGGAAGCGGTTGCTGGAGACACACGTCTCTGTGTGAAAACGTCGCGTGTTCCCTTGAGCTCTGTGCGTGCGTGCGCGCGTGCGTGCGTGCTCGATTTGTTCCTATTGGAGTATCGTTTTCTTTCCGGGCTGCAGATGAAATGTCTCAGCGTGCGGGCATGGTCCAGAGCAGTTGCCAACGTACCGAACTAGTCCCAGCCGTGTAGCAGCAATGTTTGGCTATTTTGGCTAGTCATTAACCAACCGTCTTGAGCTCCTGGGTTAACTTGGGAACCTAGAATTTTGGAGCTAATATGAGCTATCTGCGACGAAACCGCGTACTAGGCGCTCTGCGTTTGCCGTGTCATTTTTGGTGCGTGCGTGCGTGCACCGAGTTCCATTTTGCGTGCGGTTTGCGCCCTCTTGTGCCCAGCTCTCCCCAAATCATTACTGGCCGGCCCGACCATCAAAAGGCACCGTCCGTATATACACCGAACTTGTGCAAATGATCCATCCGATGTGGCCGAACAAAGGTACGCGATGCATGCATGTAGCAGCACATTGCAGGCAGCAGGTTCTCGGCATCTAGAACAGATTGACTGACAGCTCACCCTACTCCCGATTCCGACATACTAGTACATGAAATCTTCACTCGCTGCTCAGTACTGCATGCATTGCCAACATGATTCACGTGACACGGCGGCCAGTGCGCTCTCGGGGCAACCCTTCCTTCCTTGTCGTACGGCCGCGTCTCGTTTTTAACGGGGGCGCATCCACTCCACAGACCACAGCGAGCACAGTTATTACTTGTACTAGTAGCAGCCTGTAGTCCAGTGACCAACGCAACCCATAAAATCAACTCTTTTTTTTTTTGAGAATAGAAAATCAACTTCTTGGCGCACGTGAGCTTCCGCTGTCATATCCAGGGCCGGAAGCCGGCTCGGCTCTATATAAAACCAACCACAGACCGTGAAAACCAGCAAGCCGACCGAGAGCAGAGCCACAGCCACCAAAGGCGTCTTGGCCGGGTCCATTTCTTGGACAGACCTACCAACGCTCTCGCAGGACACGCACGGCCGCACCGC
>TaMYC4-B	TraesCS3B01G185400.1	3B:201341775-201343277:-
TCCACCAAGAAAAGGTGAGACAGACAACGAGGTGTGATGGCTCCAAGATGAAGCCTCCAAGAAGGGCATGAGCATGGATAGCCCCCATCGCCCGATCTCGCAGATCAAGTTTTCACTCGGAGCAGCACGAAAGGAGTGGAACGCAATGATGGAGCCTTCAGTTAGGAAACAATGTCCGGGGATGCCACCGCCGCCAGTCAGTACAAGGATTGGGTAAGTGATGTAACCCAGCGCTCATCCTCCATCAGCCCGCGCTCAGCCGACTCGCGCGATCCGCCCACGACCATCGCACCTCCCACCGCGAGGGCCGCCGCCCTGCACCCAAACCACCGCCTATATAAGCTACTTCATAGGCGACAAACAAGCTTTGCTCACGGCACGTCGCCGTCGGATGTGGGAGGAAGAATATTTCAACACCCCCAAGAATTTGATGTATTTTTTAATTTCTATAAGGAAGCATGTGCTACTTAATACATGCCTTTTTTTTGTCATGGTGAAGGTTCTATAAGGAAAACGTTTGATCCACTGAGGATAGCTAAGTACGATCGGTTTATAATGATAATAACAAAACATAATAATTTTGCTAATCATTATAATTAATTCTCTTGTTTTAAAAAAAAAACAGAACGAAAGCGCGCATAAACCCGTCGGCTTCGGCTACACGCGAGCCGAGCGAAGCGAGCACACTGGACCGAGCCGAGCGACGCGAGCACACACACGCAAAAGCGAGCACACTGGGCTCGGCTCGAGATCCTAGTAGAAAAGGAAAGGAGGCAGCCCTCGTCCACCCCCACAATCCCAAGCCGCAGCAGCAGCGGGTCGCCTCCCCTCCCCCGAAATCCCCTCGCGCACCAGAGAAAACTACACACCACCACCGTCGAATCCCACCACCCGCCTTCCCTCCCTCCTTCCCCTACGCGCACGCCGCGCCGCGCCCCGCGCCCCGAGACCCGCGGGCCCCATCCTCTCCGCGAGGAAGGAGAGGGCGAGAGAGCGGAGCCCCCCCTCGGAGCTCGGGTCCGCGCGCGGGAAGATCCGGGCTTCTCGCCGTCGCGGCTTCGGCGGCAGAGGTCGGGGCTAGGTGTTGCCGGCCTGCCCGCGCTGGATTTCGCGTCCCCTCTGCCGATTCGGGCTCGGGATCCCCGGTCCGGTGAGATTCCCCCGCCCGCCCTGCTCCTGAATTCCCTCACTAACAGTAGTAGCTCCCCCCCGTACTGCCCTGTCGCGTCGTGAAATGTTGGAGTGATTGCGATTTCGTGGCCCGTCGCGTCTGGCAGATGAGCTGAGTTAGGCGGAAAGGTGAGGTGATTTGCCGTGCCGTGGCCGAGAAGAGGGCTGTTTGTTTAGGCTGGAATCTAGTGTCTGCGATCGGTGCGAGCATATGGCCGTGTCCTTGTGCATACGATGTCCACAGCTTGTCGTTAGGCACGATTTCGGATTAGAATTGAGTCATGTGTACTCGGGCAACTAAAATAATCGGATGCCTGCCATGCCATAGGA
>TaMYC5b-B	TraesCS3B01G284800.1	3B:456324775-456326277:-
ATATACGTATGCATATATACATATTTAAAACTGTAGATTTACTCATTTTACTTTATATATGTAGTCATTGTTAAAATTTCTAAAGAGACAAATATTTAGAAATGGTGGGAGTAGAAATGAAAGCTGAAATATGTGCAGGACGGAAGGACAGCCAAAGGTGCCGCCAAGTAGGAGCATCTCTCTTTCACGCGCACATGCACAGACAGCGGAAGCGGTTGCTGCAGACACACGTCTCTGTGTGAAAACGTCGCGTGTTCCCTTGAGCTTCGTGCGTGCGTGCGTGCTCGATTTGCTCCTATTATCGTTTTCTTTCCGGGCTGCAGATGAAATGAAGGCGGATCAAACATGATGCTCGCTGTCTCAGCGTGCGGGCATGGTCCAGAGCAGAGCAGTTGCCAACGTACCCAACTACTCCCAGCCGTGTAGCAGCAATGTTTGGCTATTTTGGCTAGTCATTAACCAACCGTCTTCAGCTCCTGGGTTGGTTAACTTGGGAACCTAGCTAGAATTTTGGAGCTAATATGAGCTATCTGCGACGAAACCGCGTACTACGCGCTCTGCGTTTGCCGTGTCATTTTTGGTGCGTGCGTGCGTGCGTGCACCGAGTCCCATTTTGCGTGCGGTTTGCGCCCTCTTCTACCCAGCTCTCTCCAAATCATTACTCGCCGGCCCGACCATCAAAAGGCACCGTCCGTATATACACCGAACTGCTCAAAACGGTTCATCTGATGTAGTCGAACAAAAGGTACGGGGATGCATGCATGTCGCAGCACAGCAGGTTCTCGGCATCTAGAACAGATTGTCTGACAGCTCACCCTACTCCCGATTCCCACGTACAGCACCATCGCAAAAATGCTATACATACAAAAACTTACACGCTTTTACATGCTCCTTTCATCTAACAATCAATCACAAACCTCTCCTCCCTGATTTTCAGGAGTGGACCGCCCCGCTCACCTATTGACCAATCAAGATTAACCATCTTGTAAAAACTGTAAATCGTTTGTACGTGTAGCATTGCCGGCACCATCGCATCGTGTGGATCCTGACATCTTCACTCGCTGCTCAGTACTGCATGCATTGCCAACATGATTCACGTGACACGGCACCAGTGCTCTCTCGGCAAATCGTCCCCCGTCCCGGTGCGCCGAACCCATCTGGCTCCCGTACCTTCCTTCCTTGTCGTACGGCCGCGTCTCGTTTTTAACGGGGGCGCATCCACTCAACAGTCCACAGCACAGTTATTACTTGTAGCTTGTAGACTTGTAGTCCAGTGACCAACTGAGAAAATCAACTTCTTCGCGCACGTGAGCTTCCTCTGTCATATCCAGGGCTGGAAGCTGGCTCCGGCTCGGCTCTATATAAAACCACAAACTGTGAAACCACCAAGCCGACCGAGAGCATAGCGACCTTACCAAAGGCAGCGCAGCGCTAGCTTGTTGGCCGGGTCCATTTCTTCGACAGACCAACGCTCTCGCAGGACACGCACGGCTGCACCGC
>TaMYC5a-B	TraesCS3B01G288700.1	3B:463201705-463203207:+
TGAGTAAAATCCTGTTTGCTGAAATAGGAAAGGCGCAATCCCAGCCGGGATTCATTTTTACTGCCGCTTACTGCATGGGCCCATCTGTCATATGCATCTCCTCCCCCAATCTCCTCAATACCAACTGCAAGGAGGCGCGGCTGCACTAGAGTTCAAGGTGTTCGATCTGCTCCCAGAAAATGACCTACTTTCCTTGGGCACCGTTCTGAGCACCATGGCCGTGCACAGCCGATGGATCGATTCTAGCCGCCGGCTAATCGATGTGTTCAAGTACACAAAAGAAACAAACGGACGTCGAGAAAAAAGGCGAAGCTCGTACTCGGCCTTTGACGCCTCCTCCGACTTGACGTGCCCGTGCGGCATCGTCAGTAGCTGTCAGAAGACCCCTGCAACGTCCAGGAAGCAGCCACCGTGAGCGCGAGCAGCTGCTTCTCATCCGGCCCGTCCGCGCGCCTCTGAAGCTCCTCATCCGGCCCGTCCAGTTCGTGGACGGCGTCGACAACTGCGGTGGCGTGGGTACCGCCGGCGGTGTCATGAGCGGCTTGGTTGTCCCTGAACTTCGTGAGGCGTGAGGCTTGGTCGGCGAAGTGGGCCTAGACCACCAAACGCCGTCGTACTGCTAGTGCCACTCGCCGGCACAGCGCCGCGTACTGCCGCGGCTGGAGATGCTCCCCGCCACAAGCAGCCGCTGCCCTCGCTGGCCAACACCATGTACTGCTGCAGCTGCACGCCGCCGCATACTGCTACTGCTTTGTGCTCTCGCCGCCAATGCCCACATAGGAAGAGCAAATTCTCACCGTTGTACCTTGTGTTGTGCTCTCGCGCCGCATATTTGCTACTGCTTGTGCTCATGTCGTCCTTGTTGTGCTATGTGCAAAATAATCAGCATGGGCGCATGGCCCGCCCGTTCTCCAGCACGAGGTTGGCTCGTACAAGAACGGCGCCATATATATTGCCTGTCTGACTCTACGTCTGGGGTCGTCGTCCGGTGGCTGCCATCTTGTGCTGCTCTCCTCTGCTCAAGCTAGTCATGGTGAGATGGGAACTAGGAAAAATGGCTATGATGTGTTGACCCACACCACAGTGAGAAAAGCGAGTACCCGGCCAGGATTATGTTTTTCCCGGTCTACCAAACATATCTAAGGTTCGGATAAACCGGGATGAGAAAGGTTAGGGTACAGATTTCAGGGATTTGGAGGTGAGGGTTCATTTGCGTCGACCTCTACAACCTTAAGATTCATTTTAGACTTCACTCCTCGCAACCCAGAAAATCAACTTCTTTTTTTTTAGGGTACGAAAATCAACTTCTTGGCGCACGTGAGCTTCCGCTGTCATATCCAGCTCCAGGGCCGGAAGCCGGCTCGGCTCTATATAAAACCACAGACAGCAAGCCGACCGAGAGCAGAGCCACCAAAGGCAGCGCAGCGCTAGCGTCTTGCCGGGTCCATTTCTTCGACAGACCAACCAAACGCTCTCGCAGGACACGCACGGCCGCACCGC
>TaMYC4-D	TraesCS3D01G166300.2	3D:138194962-138196464:-
NNNNNNNNNNNNNNNNNNNNNNNNNNNNNNNNNNNNNNNNNNNNNNNNNNNNNNNNNNNNNNNNNNNNNNNNNNNNNNNNNNNNNNNNNNNNNNNNNNNNNNNNNNNNNNNNNNNNNNNNNNNNNNNNNNNNNNNNNNNNNNNNNNNNNNNNNNNNNNNNNNNNNNNNNNNNNNNNNNNNNNNNNNNNNNNNNNNNNNNNNNNNNNNNNNNNNNNNNNNNNNNNNNNNNNNNNNNNNNNNNNNNNNNNNNNNNNNNNNNNNNNNNNNNNNNNNNNNNNNNNNNNNNNNNNNNNNNNNNNNNNNNNNNNNNNNNNNNNNNNNNNNNNNNNNNNNNNNNNNNNNNNNNNNNNNNNNNNNNNNNNNNNNNNNNNNNNNNNNNNNNNNNNNNNNNNNNNNNNNNNNNNNNNNNNNNNNNNNNNNNNNNNNNNNNNNNNNNNNNNNNNNNNNNNNNNNNNNNNNNNNNNNNNNNNNNNNNNNNNNNNNNNNNNNNNNNNNNNNNNNNNNNNNNNNNNNNNNNNNNNNNNNNNNNNNNNNNNNNNNNNNNNNNNNNNNNNNNNNNNNNNNNNNNNNNNNNNNNNNNNNNNNNNNNNNNNNNNNNNNNNNNNNNNNNNNNNNNNNNNNNNNNNNNNNNNNNNNNNNNNNNNNNNNNNNNNNNNNNNNNNNNNNNNNNNNNNNNNNNNNNNNNNNNNNNNNNNNNNNNNNNNNNNNNNNNNNNNNNNNNNNNNNNNNNNNNNNNNNNNNNNNNNNNNNNNNNNNNNNNNNNNNNNNNNNNNNNNNNNNNNNNNNNNNNNNNNNNNNNNNNNNNNNNNNNNNNNNNNNNNNNNNNNNNNNNNNNNNNNNNNNNNNNNNNNNNNNNNNNNNNNNNNNNNNNNNNNNNNNNNNNNNNNNNNNNNNNNNNNNNNNNNNNNNNNNNNNNNNNNNNNNNNNNNNNNNNNNNNNNNNNNNNNNNNNNNNNNNNNNNNNNNNNNNNNNNNNNNNNNNNNNNNNNNNNNNNNNNNNNNNNNNNNNNNNNNNNNNNNNNNNNNNNNNNGGGAAGATCCGGGCTTCTCGCCGTCGCGGCTTCGGCGGCAGAGGTCGGGTCTAGGTGTTGCCGGCCTGCCCGCGCTGGATTTCGCTTCCCCTCTGCCGATTCGGGCTCGGGATCCCCGGTCCGGTGAGATTCCCCCGCCCGCCCTGCTCCCGAATTCCCTCACTAACAGTAGTAGCTCCCCCCCGTACTGCCCTGGCGCGTCGTGAAATGTTGGAGTGATTGCGATTTCATGGCCCGTCGCGTCCCGCGGATGAGCTGAGTTAGGCGGAAAGGTGAGGTGATTTGCCGTGCCGTGGCCGAGAAGAAGGCCTGTTTGTTTAGGCTGGAATCTAGTGTCTGCGATCGGTGCGAGCATATGGCTATGTCCTTGTGCACACGATGTCCACAGCTTGTCGTTAGGCACGATTTCGGATTAGAATTCAGTCGTGCGTACTCGGGCAACTAAAATAATCGGATGCCATGCCATAGGA
>TaMYC5-D	TraesCS3D01G253700.1	3D:355320044-355321546:-
AACCTGTTCTAAGGGTTTCGGGCAAGGGACTGGGGAAAAGTGAGCAAAAGTTAACAGAGTGGGGATAAATGAGTATAACTAATGAACCAGGGGCACAGAAATTAAAATCCCTTGATATATTATTTAGAGCATCACACATGCACAAAATATGTATGGTACTCCCTCTGTTCCTAAATATTTGTCTTTTTGAAGATTTCAAATGGACTATCATATACGGATGTATATAGACATATTTTAAAGTGTAGATTCACTCATTTTATTTTGTATGTAGTCATTTGTTAAAATTTTTAAAGAGACAAATATTTAGGAATGGTGGGAGTAAAGATGAAAGCTGAAATATCTGCAGGACGGAAGGACAGCCAAAGGTGCCGCCAAGTAGGAGCATCTCCCTTTCACGCGCACATGCACAGACAGCGGAAGCGGTTGCTGCAGACACACACGTCTCTGTGTGAAAACGTCGCGTGTTCCCTTGAGCTCCGTGCGTGCGTGCGTGCTCGATTTGCTCCTATTATCGTTTTCTTTCCGGGCTGCAGATGAAATGAAGGCGGATCAAACATGATGCTCGCTGTCTCAGCGTGTGGGCATGGTCCAGAGCAGTTGCCAACGTACCGAACTAGTCCCAGCCGTGTAGCAGCAATGTTTGGCTATTTTGGCTAGTCATTAACCAACCGTCTTCAGCTCCTGGGTTAACTTGGGAACCTAGAATTTTGGAGCTAATATGAGATATCTGCGACGAAACCGCGTACTACGCGCTCTGCGTTTGCCGTGTCATTTTTGGTGCGTGCGCGCGTGCACCGAGTTCCATTTTGCGTGCGGTTTGCGCCCTCTTCTGCCCAGCTCTCCCCAAATCATTACTCGCCGGCCCGACCATCAAAAGGCACCGTCCGTATATACACCGAACTTGTGCAAATGATCCATCCGATGTGGCCGAACAAAGGTACGCGATGCATGCATGTAGCAGCACAGGCAGCAGGTTCTCGGCATCTAGAACACCCTACTCCCGATTCCGACATAGTACATGAAATCTTCACTCGCTGCTCAGTACTGCATGCATTGCCAACATGATTCACGTGACACGGCAACCAGTGCGCTCTCGGGGCAAATCGTCCCCCGTCCCGGTGCGCCGAATCCACCTGGCTCCCGTACCTTCCTTCCTTGTCGTACGGCCGCGTCTCGTTTTTAACGGGGGCGCATCCACTCCACAGACCACAGCACAGTTATTACTTGTAGTAGTAGCTTGTAGTCCAGTGACCAACGCACTCGCGACGAGTCTCTCGCAACCCAGAAAATCAACTTCTTGGCGCACGTGAGCTTCCGCTGTCATATCCAGCTCCAGGGCCGGGAACCGGCTCGGCTCTATATAAAACCACAGACCGTGAAAACCAGCAAGCCGACCGAGAGCAGAGCCACCAAAGGCAGCGCAGCGCTAGCGTCTTGGCCGGGTCCATTTCTTCGACAGACCAACCAAACGCTCTCGCAGGACACGCACGGCCGCACCGC
>TaMYC6-A	TraesCS4A01G028900.1	4A:21065303-21066805:-
TTGTAAGCCAACTCTTTATCCCTTTCTTATTCGGTACATGGGATGTGTAAAGATTACCCCTCTTGCGACATGCCTACTATGCGGTTATGCCTCTAAGTCGTGCTCTGACACGTGGGAGATATATCCGTATCGTGGGTGTTACAACGACCCAGCCCATGGTGTCGTGCAGAAGGGTCACTTGTGAAAAAAAATCAGATCAGGTTTGTTTTTTTGCTTTTTTATAGGCAAATTTCACTCTTTTTTTTTGCTTTTTTATAGGCGAAGTTTAAGATCGTTTTTTTGTAGAAGTTTCAGAAATGGGGTCGTACCTGGCTGTTTTCACCCCTCAGATGGGCTTTTGCTATTTCGCTGGCCCATCTCCGTGCTAGCGCCGCAAGAAGTGCTGTGCACGTGACAGACTGACAGTGAGAGGAGCCGGTTCCTTCCCCACCATTCCCGTACCTTTGTTTCCTCTTCCCCTAGCTAGTCCGAGTCCTGACCTACCAATCTCGACCTACATCCCTACTCTTCCACCGCGTGCGCGCGTGGCCTACAAGCCGCCGCCGTGCCCATAGCTCACAGCCGCCGGCTGACGCCCTCCCCAGACCCCTCCGCCCTCGCTGGCATCGCCGTTCCTGTTCATGCTCATCGCGTCCCTGCTGTCCCGGTCCCGTCCGCAACCTTTGGCCATCGGATTTTGAGGTATGAGCTTGTTTTCACCCACTGATTAGTCCGCACCGATCTCCACAGTTTCTAGCTGTGCCGGTGCATACCCGGTACACCATCCAGATCTAGATCCGCTGTAGATCCAGCACCTTACTGATCGGGCATTTCTATTGACAAAGTAATAAAATATGCAGCAACCTTTAATTTGATGTTCTGATACCAAACATTCAGAAAAACGTTTTATAAGTTGCTAATGGCTTCATGCTGAAGGTGGAGACGACATGATAAACTGCTCTTTTGCATTCACTTTATGATAAAATAAGCATAGCTAGAATGGCACTATTTGGCCTGTGACTGTTAAGATTATTGCAGTTGCTGCCACATTTTTTTGCCGAATTAAAAAATCCCCTATATTTTTTCAGTAGTAACTGGACAAATTTCAACTTTTCCATAAATGATAAAAGTGAAATTTGGTACAACACTGAATTTGTTGCATGCTGCTTGGAATTTGAGTGGTCCTGTGCGACTTTGTTTATCGAAAGTGAGTGATCAACGAAGCACACTTTCTTGAAAGCAAAGGAAATGCACTCATCTTCTGGGGAAATATGTGGCATGAACTTTGCTTTTACGCTATAGCACGCGATACCACCACACAGTCTGACCACTTCATGCATCAGATGTGCATCTCTCCGCTCCCGGTCACGATGATATCGGGGCTGACGTGGGAGTGATTACCGGTGTAGGGCGCTAGCTCGCACACCAGTGCAGCCCTTCTTGTTTTGCTTTCTCCTTTTTATATGTGGCTATTTTGTTAATGTGACCTGACTCCTACCACTTTGAGCAGGTAGTGTACTG
>TaMYC6-B	TraesCS4B01G276900.1	4B:558576972-558578474:+
TCCTTTGATACTAATGCATACTTAGTATAGATATGAACCGGATCCGAAAATATTTCACAAAATGACCATTTTCATGATGGTCGGATCTAGGACGCCATGCTAAATAGCATGACACCTTGGCCTGGGGCGTCATGCTAGATAGAACATCGTCTTTGGTAGAGGTAGTTGTCGCGCCATCAAGCATGGCGCCTCAGCCCATGGTGTCGTGCAGAAGGGTCATTTTATGAAAAAAATCAGATCCAGTTTCTTTTTATAGGCAAAGTTTCAGATCTTTTTCTTTCTTTTTTCTCTTGCTGAAGTTTCAGAAATGGGTCGTATCTGCCCGTTTCCACCCCTCAGATGGGCTTTTGTTATTTTGCTGGCCCATCTCCGTGCTAGCGCCGCAAGAAGTGCTGTGCACGTGACGTGACAGTGAGAGGAGCCGGTTCCTTCCCCACCATTCCCGTACCTTTGTTTCCTCTTCCCCTAGCTAGTCCCGAGTCCTGACCTACCAATCTCGACCTACATCCCTACTCTTCCACCGCGTGGGCGCGTGGCCTACAAGCCGCCGCCGTGGCCATAGCTCACGGCCGCCGGCTGACGCCCCCCTCAAACCCCTCGGCCTTCGCCGGCTTCGCCGTTCCTGTTCATGCTCATCGCGTCCCTGCTGTCCCGGCCCCGTCCGCAACCTTTGGCCATCGGATTTTGAGGTATGAGCTCGTTTTCACCCACTGATTAGTCCCCACTGATCTCCACAGTTTCTAAGTGTGCAGATGCATACCCGGCACACCATCCAGATCTAGATCCGCCGTAGATCCAGCACCTTACTGATCGGCATTCCTATTGATAAACAAAGTAATAAAATATGCAGCAACCTTTAATTCGATGTTCTGATACCAAACATTCAGAAAAATGTTTTTTAAGTTGCTAATGGCTTCATACTGAAGGTGGAGACGACATGATAAACTGTTCTTTTGCATTCACTTTATGATAAAATAAGCATAGCTAGAATGGTACTATTTGGCCTATGACTGTAAGATTATTGCAGTTGCTGCCACATTTTTTCGCCGAATTCAAAAATCCCCTATATTTTTTTCAGTAGCAACTGGACGCATTTCAACTTTTCCATAAATGATAAAAGTGAAAGTTGTTACAACACTAATTTGTTGCATGCTGCTTGGAATTTGGGTGGTCCTGTGCGATCGAAAGTGAGGGATTAACGAAGCACGTTTTTTCTCGAAATTAAAGGAAATGCATTCTTCTTTTGGGGAAATATGTGGCATGAACTTCGCTTTTACATCGTAGCACATGATATCACCACACAATCTGACCACTTAATGCATCAGATGTGCATCTCTTCGCTCCCAGTCACGATGACATCGGGGCTGACGTGGGGGATTACCGGCGTAGGGTGCTAGTCGCACACCAGTGCAGCCCTTCTTGTTTTGCTTTCTCCTTTTTATACGTGGCTATTTTGTTCATGTGGCCTGACTCCTACCACTTTGAGCAGGTAGTGTACTG
>TaMYC8-B	TraesCS4B01G397400.1	4B:671702116-671703618:+
CTAAGGAATTTCCAATAAACGCCAAGCTTGTTTGCCTTGGGAAATCATACCATTTCTGTTGAGAGCAAGGCGCTAGTTAATTTGGGAAGGCCCCCCATGCTAGAGGATAGTACTTTGTCTTTTGCTCCCACCACACCCATCTCTCCCTGTCACACAAACACACACATTGAGGGAGAGGGAGAGGCAGGGACCAAGCCAGCGATGCCGTGCTCGCATAGTCAAGAGACAAAGTAATATACATTTTTGTGAAAATCTAGAGATGGTACTCAGTGCCTGTCAAATATTTAGCCACGTTGCTTCCTATGGCTGTCAAAGTTTTGAGGGATCAGTATCTAGAACAAGGGCCTGATCTCAGCATGCGGTCACAAGTCGATGCGGCGGCGGCCGCCACTTGCTTCTTTGGCGATGATAAGGCCCGTCTGCCCTCCAGCTCCTGTGCATGGTGATTCTCACCTGGTGGCGTCGTAAAAAGCCATTCATGTTGTTGACAGCAAGGCATTCCCTTTCTGTCGAGAGCAAATCAAACCATTTCGGGTGAGAGCAAAGGCGCTAGCTGACGGCCGTGACGCGGAGAGGTCCCTGATTCTAGAAGGCTCCCTTTGTCTTTTACTCCCACCACCCACTCATTTCTATGACTCACCATACCAGCATTTATCATCGATGCAAATGTGTTGCTGATACCGACAAATCTGTAGTTTTCATCTTTGATTTCCGTTGTTAGCTTCTACGGCCTCCCAATTTGGGCACGTTTGGCTGCTTATGCATGCTCCATGCTGTGCTGAAATCAGTGTACTCCCTCCGTTCCTAAATATTTGTCTTTTAGAGATTTCAAATGGACTACCACATACGGATGTATATAGACATACTTTAGAGTGTAGATTCATTCATTTTGCTTCGTGTGTAGTCATTTATTGAAATCTCTAGAAAGATAAATATTTAGGAACGGAGGGAGTATAATCTAACAATCACATGCATGATCGAAGACTTTTGCAGTGTGTCTCTGCACACAATCACATGTGTTGCTATATATGCGCTTAGAGACAAAGGTGAAAAGTTTACAATGCAGATAAGAGGTGCCTAAATATGGACCGCCCGTTGTGGCTACGGTTTTCTCACTGCCGCGGCTTACTAAAAATGGTGTTTTTGTGTTTTTGATAAAATGCCTTAAATGGAGAGTATGTTGCTAGATGTTGGTGTAACCAGGAGGGCTCTGCTGTCCGTGTCTCTGTCATTGCCCCGCTGCTCCGACTTCCGAGATTCTATATAGCTTGCCTAGGATTCTTGGCCTGCTTTCGTACATAGCAGATCCATATCTTCCTCGCTAACAGGAGCAGAAACGTGCGGCTGCTAGCTCTTCTGTTGGTCTGCAGTTTGCACACAGCTCAAGTAAGTAAGGTCTAAGCAGACTTGTTTGCTCGATCATATCTAGCTTCACTTTGTGAGTAACTCTGCATGCAATCCGATGCATATGTAGGAAACAGCTAGCTAGTGTGGTAATCA
>TaMYC9-B	TraesCS4B01G397800.1	4B:671776126-671777628:-
CGCCACCTTGCTACTGAGCCACCCGCAGCACTAAACGTGATGATGCAAGACACACAGGACACAGCGCCAGCCGCCGCTGCGAGGCCCCCAACTTGTGGGCAAGCACACTACAAAGCGGAGAGCAGATCCCACTGTCGCCGTCTCTGTGTGGGCTTTGCATGTTCGAGGCTTCTGACAACGATGAGAGGAAGGAGGAGAGGAAGGGGTTGCGGACGGAGAGCTGGCGTCACCGCCCGTGTCGCCCCGGGGAGGAGCAACGTGGGGGGGGGGGGTGCGAGAGGGAGTTTAACTTCTAAGAAAATGTGTGAAGATGGAAGAATGAGTTTTACATAGCAAGGAAATGCTGCCAAACTTGACAGGGATATTTTACGCTTGGACAGTTTTAACACCCAATAAATGGCTTTACTAAACTGATGATAAAAAAGGGTTAAAATCGGCGAAGATGCAAATAGAAGAAGGAAATTGTGTGTAGCAGTTCTTATCGGTTTAAATGGAGATAGAAACTAGAAAAGTAATCAAGAAGTATTCCACTGAATTAAGTGCATAATTGGTTTGCTGCCCATTTTTGGCTTGCCAAATATAAGAGATAGGCACGAACCAACCAAGTAGTAGCCAATATTTGACACAATACCAAACATTGGCATGCCAATTTTTGATAACAAACCAATTATGCTCTAATAACCAACACCTGACCATACTTTAAAAGATGAAGAATGAGCGACTATTCTCCTCTATTCCCGATGAAAGCAAAACAGTAGCAGAGGACCATTTATAGGAGGTTCCATTTTGGCTTTTACTCCCATCACGCTCATTTCTTTAATGATTAAACGTACGTAGCTGTCAAACGTACGCGCATATTATACCTTATAGTTTACAACAAAAACGTCTGCTTGCTAGCTACTGTATTTCTTTAAAAAGGAAATATTGACAAACTTCCAAAAACTATTTCTTCATCTTGTCCTAGCAAGACTACCATCTCCGTGGAGCGAGTTCTCCCGCTAATTGCAAGTCACTAACCGTTGAAATATGGAGCGGGCTTTAGACTCATTCAACAATTTCTAAAAAAACTCTAAGGGCCTATGTGTGCTATACGACTAGGTGGTGAAATTTTTAGTACCACCCCAGATTTGAAAGAAGAGTTGGACCTCTATGTAAGGAGTTCTCTTCTACATGTTGTTGGAGTTTGAGAAGATGAGTGGTTCCCGCGCGCTCCTTCATCGCCTGCCTTGTGGTGACCTATATCACGGCAGTATCTGTTTTTCGTGAGGTGACTAATGCGCTGGTGCGGTACGGAGGGAGAGCAAGGTGCTTTTTTGATGCCTAATGTTGCTGTTGGTGCAACAGTGTAGGCACAGTGCCTTGGATAGTTACTCGTCTGCTCAAAGATCCAACACGCCTTGGATTGTTGGCCCATTTGCATGTATATATAGCTGGTTGTTAATGGTGAGAGATTGGTGTCTAGCTCTCTCTTCTTGCTCTTCTTGCGAGTTGTGGTGATCA
>TaMYC10-D	TraesCS4D01G224600.1	4D:381549743-381551245:+
AATTTCCGTTAAATTCTGAAAATCAAACTCCCAATATTTTCTTGGAGAAGATTAGTATGAAGATATTGAAGATCTCATTTCAAGAAATACTAGATGGATTCTGCTTTTTGGTAGAACATGAGGTTAGTTTATTACTTTAGTGCCCTTTTATTATATTTTAGCATTTGTATTTGATATAAGTCAAAATATTGTATACATAATAAAACATACTTGAAATTATATAATAAGCCGAGAGTATGCTTTAGATACATTATTACTTCTGTAATACGAATTTTAAAAATTTTGGGCCCAATTTTGATTTTCGTCCCGGGGCCTCGAATTTCTGGAGACGGCCCTGATCTAGAGAGGGAGGGGAACAAGAGAGTGAGTGGTGCGGAGAGGGAGTGGATAGAGTGCGGTCATGCGGGAGAGGACAACAAGTCGTATAGGAGGGGTATAATGGGAATATCATAAAAATAAAGCTTTATTTATACCTGTACACTATATATATTCAGAATAGCATAAAATATTTTCTCAATAAATTACTTAAAAATATCCAAGAAATTACGGATGACCGACTATCATTATATAAAGGGGAAATCCGTTCTTTGCTCGTGGAGAAATGTAACATAGTTTTTTATGGGCAATATACCACATACCCTAAATAGTAGATATTCGTGAGAATAACCATCAACATGTGATTTAGAGGTGAGCCTAAAATTATTAAAATTGGGATGCCACTCAATCTACTAGAAACTGCTCATTTCTAGCATTTGTCCAATGAATATATATTTCCATACCACCATCATAAAAAAATTATTCTAATCTTTGTTTATATTAGAATACCTTTGTAGGTCATAAAAACTGATGGATTTGATTGTGCTTCGGAGATGTCGACTGACAAAGACCCTGATGTAACGATGATGGAGGGGGCTAAGAATTCAACGAGTTTTACACAACCAAAAGAGGTGCATGCAAATAATTGTTCTTCTTTGTATGTATGTTGCACATGATATAATACTCAAAAGGTATATTTCTATATATATTTAATTTTGTAGAATATGATAGAGATGGAGATGGATTATGTCGGGGTTCAAAAAGAAACCCATTCAGAGGGTTTTGGGGGCGACATGATTGGAAGGGGACAAAAATTCACCATGTTTTATACAACAAAAAGATGTGCAAGTGATGATATCCCACAACAACGACGCACTCAAAATAAAGCAAACCGGCTGGAATTACGATAAATATTTATGGCAACATTTATTTCCAACTGGTATTCCGATGAGTAAGTTCAATGATGTTCACATAACTCAAGGAAAATATTTCAAAAGCCCGTAACAACGCACGGGCATTCTACTAGTTTATATAACTTTTCGGCGTGTACACAGCGTACGAACCATGCATATAACTTTATATACCTTTCTCGATTTCTTTTGCTGCTTGTTTGCTCGACCTAGCGTCTCACCTTGTGAGTTGTGCATGCGGGAAATAGCTACTCAGCAGTGTGGTAATCGATCA
>TaMYC6-D	TraesCS4D01G275500.1	4D:446426880-446428382:+
GAAATGGGCCATGAAGGAAAAAAAACGTTGGGCTTTCTTCAAGATGGTCCGCCCAGTCATTTTATTGTAGCTCCGCCATTGCTAGATAGCATGACACCTTGGCCTTGGGCATCATGCTAGATAGAACGACGTCTTTGATAGAGGTATTTGTCGCACCATCAAGCATGGCGCCCCAGCCCATGGTGTCGTGCAGAAGGGTCATTTTGTGAAAAAAATCAGATCCGTTTTTTTTTTGCTTTTTTATAGGCAAAGTTCCAAATTCTTTTTTTTTTCTTTTTTTATTGCTGAAGTTTCAGAAATGGGTCGTATCTGTCCGTTTTCACCCCTCAGATGGGCTTTTGTTATTTTGCTGGCCCATCTCCGTGCTAGCGCCGCAACAAGTGCTGTGCACGTGACGTGACAGTGAGAGGAGCCGGTTCCTTCCCCACCATTCCCGTACCTTTGTTTCCTCTTCCCCTAGCTAGTCCTCAGTCCTGACCTACCAATCTCGACCTACATCCCTACAGCGTGCGTCTTCCACCGCGTGGGTGCGTGGCCTAGAAGCCGCCGCCGTGCCCATAGCACGCGGCCGCCGGCTGGCGCCCTCCCCAAACCCCTCCGCCTTTGCCGGCTTCGCCGTTCCTGTTCATGCTCATCGCCTCCCTGCTGTCCCGGCCCCGTCCGCAACCTTTGGCCATCGGATTTTGAGGTATGAGCTCGTTTTCACCCACTGATTAGTCCCCACTGTTCTCCACAATTTCTAGGTGTGCCGGTGCATACCCGGTACACCATCCAGATCTAGATCCGCTGTAGATCCAGCACCTTACTGATCGGCATTTCTATTATTAATAAAGTAATAAAATATGCAGCAACCTTTAATTTGATGTTCTGATACCAAACATTCAGAAAAATGTTTTTTTAAGTTGCTAATGGCTTCATACTGAAGGTGGAGACGACATGATAGACTGTTCTTTTGCATTCACTTTATGATAAAATAAGCATAGCTAGAATGGTACTATTTGGCCTATGACTGTAAGATTATTGCAGTTGCTGCCACATTTTTTCGCGGAATTCAAAAATCCCCTATATTTTTTTACTAGCAACTGGACGCATTTCAACTTTTCCATAAATGATAAAAGTGAAAGTTGTTACAACACTAATTTGTTGCATGCTGCTTGGAATTTGGGTGGTCCTGTGCGATCGAAAGTGAGGGATTAACGAAGCACGTTTTTTCTCAAAATTAAAGGAAATGCATTCTTCTTTTGGGGAAATATGTGTCATGAACTTCGCTTTTACATCGTAGCATGTGATATCACCACACAATCTGACCACTTAATGCATCAGATGTGCATCTCTCCGCTCCCAGTCACGATGACATCGGGGCTGACGTGGGAGTGATTACCGGCGTAGGGCGCTAGTCGCACGCCAGTGCAGCCCTTCTTGTTTTGCTTTCTCCTTTTTATATGTGGCTATTTTGTTCATGTGGCCTGACTCCTACCACTTTGAGCAGGTAGTGTACTG
>TaMYC11a-A	TraesCS5A01G489500.1	5A:659342321-659343823:-
GCCTCCTTGATTGATCGATATACATGAGCAGCCGATTGCTTCCCGGCGATCACGTGTCGTACACACAAACCAGTGGCTGCACGCACACAATGCCAATCTAATATCGTTGGAACACTGGACAGATGGATAACGGTGGCGGCAGCCGGCCGGCACCCCGACCGGCGACCGCAATGAAGAGGACGGGCAACGGTGGCCACGCCAAATGAGCGAGCACGCAGGGAGTAAATAACGGACGAGTCCTACCGTACTGTATAGACGGATGCCGCACATGACCGACGACGGCAACGTCGTGGTCCGGCGAGTTTGGTCATGACGAGGGATGCTACAAATAACCTAGAAAATGACAAAACTACCCATCTAATAAACGGCTACGATGATTTAATACTACTTGATCTTAAGGGTAATACTACTTGATCTTAAGGGTAGTATGATGTACCGTAAAAAATATTTATTTATTTTACATGTGTATCTTACCGGTCAACATGTGACTTCCGCCTACAAATAACCTGTACACACTCCATGTCCTGTGCATGGCGATTCTCACCTGGTGGCGTACGTCGTAAAAAAAAAGCCATTCCTGTTGTTGACAGCAAGGCTTTCCGTTGGTTTCTGTGGAGAGCAAATCATATCTCATATCTGGCGAGAGCAAAGGCGCTAGCTGACGGGCGTGACGCGGAGAGGTCCCGGGCGCTACAAGGCTCCCTTTGTCCTTTGCTCCCACCACCCACTCATTTCTATGACTCACCATACCAGCACTTATCATCGATGCAAATGTGTTGCTCATACGCACAAATCTGTAGTTTTCATCTTTGATTTCCTTTGCTAGCTTCTACGGCCTCGCAATTATATTTGGGCACGTTTGGCTGCTCATGCATGCTCCATGCTGTGCTGAAATCAGTGGTATGTATAATCTAACAATGACATGCATGATCGAGGACTTATCACATGTGTTGCTATGCGCTTAGAGACAAAGGGGAAGAGTTTACAGTGGAAACAAGATGTGCTAGCTGGGGCTGGGGCTGGGGCTGGGGCTAATATGGACCATCCCCTGTGGCTACGGTTTTCTCACCGCCGCGGCTTACTAAACATGGTATTTTTGTGTTTTTGATAAAATGCCTTAAATGGAGTATGTTGTAGCTTTTTTTTCTTCTTCTTTTTTCTTTTTTTGCCGGAAGAGTATGTTGCTAGGTGTTGGCGTAACCAGGAGTGCTCTGCTGTCCGTGTCTCTGTCATTGCCCCGCTGCTCCGAGATTCTATATAACTTGCCTTGGATTCTTGGCCTGTTTTCGTATATAGCAGATCCATATCTTCCTCTCTAACGGGAGCACAAACGTACGGCTCTTCTTGCTCTGCAGTCTGCATGCACACACACCAAGAGCTCAAGTAAGCATTAGAAGTTGTCCTTAGTAATTCTGTTTCAGTTGGAAGGCTACCTTACTTTGTTTGCTCGCCTGCGCATGCAATGCATATGCAGGAAACAGCTAGCTAGTGTGGTAATCA
>TaMYC11b-A	TraesCS5A01G558500.1	5A:709191671-709193173:+
ATGAACAGTATTTTTTGATTAAGGGGTAAAATCGGAAGACAAACAAAACAACTACCAAATCAGTACAGGCAAAATCGATCAGACGCGCTTGTGTTTTCTTCTCGACACTGTTCATCCATTCCAAGACTTTTGGCGCATGCCCGATCCGTGAGTACTTTCCAAGAGATACAGTGAAGATGCGATTCCTTGCCGGTCGGTGCCTTCTGCCGAGGAGGTCACCACGTACAAAGCTAGCTAGCCAAGCTAGCCTCCTTGATTGATCGATATACATGAGCAGCCGATTGCTTCCCGGCGATCACGTGTCCTACACACAAACCAGTGGCTGCACGCACACAATGCCAATCTAATATCGTTGGAACACTGGACAGATGGATAACGGTGGCGGCAGCCGGCCGGCACCCCGACCGGCGACCGCAACGAAGAGGACGGACAACGGTGGCCACGTCAAATGAGCGAGCACGAAGGCGAGAGCAAAGGCACTAGCTGACGGGCTCCCTTTGTCCTTTGCTCCCACCACCCACTCATTTCTATGACTCACCATACCAGCACTTATCATCGATGCAAATGTGTTGCTCATACGGACAAATCCGTAGTTTTCATCTTTGATTTCCTTTGCTAGCTTCTACGGCCTCGCAATTATATTTGGGCACGTTTGGCTGCTCATGCATGCTCCATGCTGTGCTGAAATCAGTGGTATGTATAATCTAACAATGACATGCATGATCGAGGACTTTTGCATTGTGTCTGCTCACAATCACATGTGTTGCTATGCGCTTAGAGACAAAGGGGAAGAGTTTACAGCTGGGGCTAGGGCTGGGGCTAATATGGACCACCCCCTGTGGCTACGGTTTTCTCACCGCCGCGGCTTACTAAAAATGGTATTTTTGTGTTTTTGATAAAATGCCTTAAATGGAGTATGTTGCTAGCTTTTTTTTTCTTTTTTTGCGGGAAGAGTATGTTGCTAGGTGTTGGCGTAACCAGGAGTGCTCTGCTGTCCGTGTCTCTGTCATTGCCCCGCTGCTCCGAGATTCTATATAACTTGCCTTGGATTCTTGGCCTGTTTTCGTTTTTTCTCGAAAAGGGGGGCTTCCCGGGCCTCTGCATCAGATAGATGCTCTTGGCCTGTTTTCGTTTTTTCTCGAAAAGGGGGGCTTCCCGGGCCTCTGCATCAGATAGATGCTCTTGGCCTGTTTTCGTTTTTTCTCGAAAAGGGGGCTTCCCGGGCCTCTGCATCAGATAGATGCTCTTGGCCTGTTTTCGTTTTTTCTCGGAAAGGGGGGCTTCCCGGGCCTCTGCATCAGATAGATGCTCTTGGCCTGTTTTCGTATATAGCAGATCCATATCTTCCTCTCTAACGGGAGCACGAACGTACGGCTCTTCTTGCTCTGCAGTCTGCACACACACCAAGAGCTCAAGTAAGCATTAGAAGTTGTCCTTAGTAATTCTGTTTCAGTTGGAAGGCTACCTTACTTTGTTTGCTCGCCTGCGCATGCAATGCAT
>TaMYC8-U	TraesCSU01G029400.1	Un:28302554-28304056:-
CACACTCATAGTTTTTTGTCTGTGTCCCCGATGGATCATTTACGGTAAATTTCCTGTACTCGTACCTAGTAAAGAGCTTCATCGTCAGCAAACGAGTGTTACCCCATGTACTTTGTTGTCCGTGCATGGGATTCTCAGCTGTTGTTGACGGCAACGAAAAAAATAGCGCGCTACAAAATATAGCGAGGCCCTTCTCCAAATGCTACACAAGTTATAGCGTGCTATATTTCAAAATAGCATTTGCAAAAAAATTCAAATATATCTAGAAATAAAGTATTTAAGCAACTAAATTTTTGCTAGGAGCAAGCAATATATGCATAAGGGCCAAATCTAGGACATAAAAATTGTAAGTCTCAAATAGTTTCAAGATAAAAAGAGTGAGAAAGGTAGTGGTCGTGGGTTGGTTTTGGCCTGCTGGGCCTGCTGGGCTGTGGTTGTTTAAATTTTGCATGGTCTGCACGTTAAAACGTGTAACGCTACAACGTTATAGTCGTGTGTAGCGCGCTAATTACGCAATTAGCGTCGTAGCGGCCGATTTTGCCATAACGTAACGTCTCCCTTCCGAATATGCTATAACCGCGCTATAACGGCGAAATAGCGTGCTATTTTTTTCGTTGTTGACGGCAAGGCATTCCGTTTCTGTCGAGAGCAAATCAAACCATTTCGGGTGAGAGCAAAGGCGCTAGTCGACGGCCGTGATGCGGAGAGGTCCCCGGCGCTAGAAGGCTCCCTTTGTCCTTTGCTCCCACCACCCACTCATTTCTATGACTCACCATACCAGCACTTATCATCGATGCAAATGTCTTGCTCATACCGACAAATCCGTAGTTTTCATCTTTGATTTCCCTTGCTAGCTTCTACGGCCGAGCGCAATTATATTTGGGCACGTTTGGCTGCTCATGCATGCTCCATGCTGTGCTGAAATCAGTGGTAGTATAATCTAACAATCACATGCATGATGGAAGACCTTTGCATTGTGTCTGCGCGCAATCACATGTGTTGCTATATACGCGCTTAGAGACAAATTAAGGGGAAAAGTTTACAATGCAAACAAGAGGTGCTAGCTGGGGCTAATATGGACCACCCGCGGTGGCTACGGTTTTCTCACTGCCGCGGCTTACTAAAAATGGTGTTTCTGTGTTTTTGATAAAATGCCTTAAATGGAGAGTATGTTGCTAGCTAGTTGTTGGTGTAACCAGGAGTGCTCTGCTGTCCGTGTCTCTGTCATTGCCCCGCTGCTCCGACCTCCCAGATTCTATATAGCCTGCCTTGGATTCTTGGCCTGCTTTAGTATATAGCAGATCCATATCTTCCTCTCTAACGGGAGCAGAAACGTACGGCTGCTAGCTCTTCTTGGTTTGCAGTTTGCACTTTGCACACAGCTCAAGTAAGTACGGTCTAACCAGATTCGTTTGCTCGATCATCTAGCCTTCACCTTGTGAGTAACTCCGCATGCAATCCGATGCATATGTAGGAAACAGCTAGCTAGTGTGATAATCA
>TaMYC9-U	TraesCSU01G116000.1	Un:100232528-100234030:+
TGTTTATAAGTATGTGTTGTTGTTATAATTAATTTTGTTTATAAATCATGATTATATGTTGTTGTTTATGACCGTGAGTTGTTCAAATTGATGCTTTGCAAACATGGATAAATTTCCCCGCGGATGCCCGTCTACCCTGTCGGGTAACGGGTGTGGAAAAAAATTATACCTTTTGACAAGTATGGGTAAGGATGATGGGTAAGCTCATGGGGGACAAGTAAGGGTATGGGGTGGCTCCACCGTACCTGAGTACCATCCCTACCTCCACTCAAATAGTAAAATAGTGTCACCGTCATTCCATCCAGCATCACCATCAGAAAAAACGGGTGTTACCCAGTGCCATCACTCCTTTTCATGTTCAGTGGTGGCGTCATAAAAGCCATTCCTGCTGAAAGCAAAGCATTTTGTTTATGTCGAGAGCAAAGCATTTCCGTTTAGATTCCCCTTGTTTTTAGTACAGCTGTGTACACACACACACACACCCTTGGTGCGCAAGCCTAGTGGATACATTGCACTATCTACCTCTTACACTTGGCATGAGGGAAGTAGTCTAATTCATTTTTGCGTGAGGTAACGAGGTGATATTCGTCCCCTAGGATCAATATCAGTGAAGTAATCCCGGAACTCTAGAAATCACGAAGAATTTATTCCATTTATGCGGGCTGGCCTCGGAAGAAAATTCCCGATGAAAACAAAGCACTAGTAGTAGAGGACAGTCGGTAGTCGGTAGAAGGTTCCGTTTTGGCTCATTATTGCTCCCATCACCCTCATTTCTTTAAATGATTAAACGTACGTACGCGCATTCATTATCGATGCACAATATTGCTTATTTTAGTTTACAAAAAATGTCTGCTTGCCAAGAAACAAACAAATTTGGGAAAACTTGCAAAACTATGACGTGGCGTGAGTTCTCCCGCTAAGTCTAAGTACTAGCTAACTAACCCCCGCATGCCCAGCCCCAGCTAGCTAGCCGAATTCAATTCAATTTCAGTAGTACTCTCTTTGACGAGGACGGCGCCCCCTTGTACGTACCCATCAATCAATCATTTAAGATTCGATTCGTAGGATGAGTTTTTTTTTTTTGAGAGAAATTCGTAGGACGAGTTGGGACAACACATACCACGATTAATAAGCAATGTACTCCCGTCCGATGGCCATGATATATATATATAGCCCTTCTTGCTCTGCAGTCTGCACACACACGTACAGCTCAAGTAAGCTTTAACTCTGTTCCAGCTAGAATTTTCCCCATTCTTGGCTAGCTTAATTTCCTACTTTTCTACTCCCCTGGTCCCAGAGCGCTTTTGACACGTACTACTCCCGCTGTCTGTCCGAAAAAACTTGTTTCTTAAATGAATGTATCTAGCATCACATTCATTTGAGGGACAAGCTTTTTCGGACGGAGGTTCTTAATTTGTTTGCTCCATCATAGCTTCACCACACCATGTGTTCATGCAATGCAGAGGTAAGGTACGAAACAGCAAGCTAGCGAGGTAATCA
