# Supplementary material for: Genomic identification and characterization of MYC family genes in wheat (Triticum aestivum L.)
Source: BMC Genomics. 2019 Dec 30;20:1032. doi: 10.1186/s12864-019-6373-y (PMC6937671; doi:10.1186/s12864-019-6373-y)
Supplement: Supplementary file 4 — Additional file 4: Table S1. The primers used in this study [file 12864_2019_6373_MOESM4_ESM.xlsx]

## Sheet: cis
Groups	Element	Function Annotation	Sequence	TraesCS1A01G102400.2	TraesCS1A01G193200.1	TraesCS1B01G112900.1	TraesCS1B01G113100.4	TraesCS1B01G208000.1	TraesCS1D01G196900.1	TraesCS2A01G409400.1	TraesCS2A01G409600.2	TraesCS2B01G428000.1	TraesCS2D01G406800.1	TraesCS2D01G406900.1	TraesCS2D01G575600.3	TraesCS3A01G158600.1	TraesCS3A01G252900.1	TraesCS3B01G185400.1	TraesCS3B01G284800.1	TraesCS3B01G288700.1	TraesCS3D01G166300.2	TraesCS3D01G253700.1	TraesCS4A01G028900.1	TraesCS4B01G276900.1	TraesCS4B01G397400.1	TraesCS4B01G397800.1	TraesCS4D01G224600.1	TraesCS4D01G275500.1	TraesCS5A01G489500.1	TraesCS5A01G558500.1	TraesCSU01G029400.1	TraesCSU01G116000.1
hormones-responsiveness	GARE-motif	gibberellin-responsive element	TCTGTTG	0	0	0	1	0	0	1	1	1	1	1	0	0	0	0	0	0	0	0	0	0	2	0	0	0	0	0	0	0
hormones-responsiveness	P-box	gibberellin-responsive element	CCTTTTG	1	0	2	1	0	0	0	1	0	1	0	0	1	1	0	2	0	0	1	0	0	0	0	1	0	0	0	0	1
hormones-responsiveness	TATC-box	cis-acting element involved in gibberellin-responsiveness	TATCCCA	1	0	0	0	0	0	0	0	0	0	0	0	0	0	0	0	0	0	0	0	0	0	0	1	0	0	0	0	0
hormones-responsiveness	TGA-element	auxin-responsive element	AACGAC	0	1	0	0	1	1	0	0	0	0	2	0	1	0	1	0	0	1	0	1	0	0	0	1	1	0	0	0	0
hormones-responsiveness	ABRE	cis-acting element involved in the abscisic acid responsiveness	GCCGCGTGGC/TACGTGTC/AACCCGG/CGTACGTGCA/CACGTG/ACGTG/CGCACGTGTC/GCAACGTGTC/TACGGTC	4	1	4	5	1	1	3	2	0	2	2	2	0	6	1	8	3	0	5	6	7	5	4	0	5	3	5	4	5
hormones-responsiveness	TCA-element	cis-acting element involved in salicylic acid responsiveness	TCAGAAGAGG/CCATCTTTTT	1	0	1	0	1	0	0	0	0	0	0	0	0	1	0	0	0	0	1	0	0	0	0	1	0	0	0	0	0
hormones-responsiveness	AuxRR-core	cis-acting regulatory element involved in auxin responsiveness	GGTCCAT	0	0	0	0	0	0	0	0	0	1	1	1	0	1	0	1	1	0	1	0	0	1	0	0	0	1	1	1	0
hormones-responsiveness	CGTCA/TGACG-motif	cis-acting regulatory element involved in the MeJA-responsiveness	CGTCA/TGACG	3	1	2	6	2	2	2	1	3	3	0	0	0	0	0	0	3	0	0	2	4	2	1	0	2	3	2	3	4
development	GCN4_motif	cis-regulatory element involved in endosperm expression	TGAGTCA	0	0	0	0	0	0	0	0	0	0	0	1	0	0	1	0	0	0	0	0	0	1	0	0	0	1	1	1	0
development	CAT-box	cis-acting regulatory element related to meristem expression	GCCACT	0	0	0	1	0	0	0	0	0	1	1	1	0	0	0	0	1	0	0	0	0	1	0	1	0	1	1	0	0
development	RY-element	cis-acting regulatory element involved in seed-specific regulation	CATGCATG	0	0	0	0	0	0	1	0	0	1	0	1	0	1	0	1	0	0	1	0	0	1	0	0	0	2	2	2	0
development	MSA-like	cis-acting element involved in cell cycle regulation	(T/C)C(T/C)AACGG(T/C)(T/C)A/TCCAACGGT	2	2	0	0	1	2	0	1	0	0	0	0	0	0	0	0	0	0	0	0	0	0	0	0	0	0	0	0	0
development	circadian	cis-acting regulatory element involved in circadian control	CAAAGATATC	0	2	0	0	1	2	1	0	0	0	0	0	0	0	0	0	1	0	0	0	0	0	0	0	0	0	0	1	0
stress	MBS	MYB binding site involved in drought-inducibility	CAACTG	1	0	0	2	0	0	1	2	0	0	3	0	0	1	0	2	2	0	1	1	2	0	0	1	2	1	1	0	0
stress	WUN-motif	wound-responsive element	AAATTTCCT	0	0	0	0	0	0	0	0	0	0	0	0	0	0	0	0	0	0	0	0	0	0	0	0	0	0	0	1	0
stress	LTR	cis-acting element involved in low-temperature responsiveness	CCGAAA	2	0	3	1	0	1	0	0	0	0	0	0	1	0	2	0	0	1	1	0	1	1	0	1	0	0	0	1	2
stress	TC-rich repeats	cis-acting element involved in defense and stress responsiveness	GTTTTCTTAC	0	0	0	0	0	0	0	1	0	0	1	0	0	1	0	1	0	0	1	0	0	1	0	0	0	1	1	1	0
stress	ARE	cis-acting regulatory element essential for the anaerobic induction	AAACCA	1	0	0	0	0	0	1	1	0	1	1	2	0	2	1	2	1	0	2	0	0	1	2	0	0	2	1	3	0
stress	GC-motif	enhancer-like element involved in anoxic specific inducibility	CCCCCG	1	3	1	2	2	3	0	0	0	1	0	0	3	1	3	2	0	2	2	0	0	0	0	0	0	0	0	0	1
biosynthesis	MBSI	MYB binding site involved in flavonoid biosynthetic genes regulation	aaaAaaC(G/C)GTTA	0	0	0	0	0	0	0	0	0	0	0	0	0	0	0	0	0	0	0	0	0	0	1	0	0	0	0	0	0
biosynthesis	O2-site	cis-acting regulatory element involved in zein metabolism regulation	GATGA(C/T)(A/G)TG(A/G)/GATGACATGG/GATGATGTGG	1	0	1	0	0	0	0	0	0	0	0	0	1	0	0	1	0	0	1	0	1	0	0	0	1	0	0	0	0
light responsiveness	ACE	cis-acting element involved in light responsiveness	GCGACGTACC/GACACGTATG	1	0	0	0	0	0	1	0	0	0	1	0	0	0	1	0	0	0	0	0	0	0	0	0	0	0	0	0	1
light- responsiveness	ATCT-motif	part of a conserved DNA module involved in light responsiveness	AATCTAATCC	0	0	0	0	0	0	0	0	0	0	0	0	1	0	1	0	0	1	0	0	0	0	0	1	0	0	0	0	0
light- responsiveness	Box 4	part of a conserved DNA module involved in light responsiveness	ATTAAT	0	0	0	0	1	1	0	1	0	0	1	0	0	0	1	0	0	0	0	0	0	0	0	0	1	0	0	0	2
light- responsiveness	G-Box	cis-acting regulatory element involved in light responsiveness	CACGTG/CACGAC/CACGTC/TACGTG/CACGTT/GCCACGTGGA/tgACACGTGGCA	5	1	4	4	1	1	1	1	0	3	3	2	1	5	3	7	3	2	6	8	7	3	3	0	6	4	5	5	3
light- responsiveness	MRE	MYB binding site involved in light responsiveness	AACCTAA	1	0	0	0	0	0	0	0	0	0	0	0	0	0	0	0	0	0	0	0	0	0	0	0	0	0	0	0	0
