# Supplementary material for: Genomic identification and characterization of MYC family genes in wheat (Triticum aestivum L.)
Source: BMC Genomics. 2019 Dec 30;20:1032. doi: 10.1186/s12864-019-6373-y (PMC6937671; doi:10.1186/s12864-019-6373-y)
Supplement: Supplementary file 5 — Additional file 5: Table S2. Numbers of cis-regulatory elements in the upstream promoter regions of TaMYC genes [file 12864_2019_6373_MOESM5_ESM.xlsx]

## Sheet: Sheet3
Table S2 Cis-regulatory elements in the upstream promoter regions of TaMYC genes
Promoter element	TaMYC1-A	TaMYC1-B1	TaMYC1-B2	TaMYC2-A	TaMYC2-B	TaMYC2-D	TaMYC3-A1	TaMYC3-A2	TaMYC3-B
auxin-responsive element	1	0	0	1	1	2	0	0	0
light responsive element	7	0	9	0	0	9	0	5	0
part of a light responsive element	5	6	5	5	4	3	2	5	3
cis-acting element involved in low-temperature responsiveness	2	3	1	0	0	1	0	0	0
gibberellin-responsive element	1	2	0	0	0	0	1	2	1
cis-acting regulatory element involved in the MeJA-responsiveness	6	4	12	2	4	4	3	2	6
cis-acting element involved in gibberellin-responsiveness	1	0	0	0	0	0	0	0	0
cis-acting element involved in the abscisic acid responsiveness	4	4	5	1	1	1	3	2	0
cis-acting regulatory element involved in auxin responsiveness	0	0	0	0	0	0	0	0	0
cis-acting regulatory element involved in circadian control	0	0	0	2	1	2	1	0	0
cis-acting element involved in defense and stress responsiveness	0	0	0	0	0	0	0	1	0
Promoter element	TaMYC3-D	TaMYC4-A	TaMYC4-B	TaMYC4-D	TaMYC5-A	TaMYC5-B1	TaMYC5-B2	TaMYC5-D	TaMYC6-A
auxin-responsive element	1	1	1	1	0	0	0	0	1
light responsive element	5	6	8	4	8	4	13	9	9
part of a light responsive element	5	2	2	0	2	1	1	2	0
cis-acting element involved in low-temperature responsiveness	0	1	2	1	0	0	0	1	0
gibberellin-responsive element	1	1	0	0	1	0	2	1	0
cis-acting regulatory element involved in the MeJA-responsiveness	0	0	0	0	0	6	0	0	4
cis-acting element involved in gibberellin-responsiveness	0	0	0	0	0	0	0	0	0
cis-acting element involved in the abscisic acid responsiveness	2	0	1	0	6	3	8	5	6
cis-acting regulatory element involved in auxin responsiveness	1	0	0	0	1	1	1	1	0
cis-acting regulatory element involved in circadian control	0	0	0	0	0	2	0	0	0
cis-acting element involved in defense and stress responsiveness	1	0	0	0	1	0	1	1	0
Promoter element	TaMYC7-D	TaMYC8-B	TaMYC8-D	TaMYC9-B	TaMYC10-D	TaMYC11-A1	TaMYC11-A2	TaMYC6-B	TaMYC6-D
auxin-responsive element	0	0	0	0	1	0	0	0	1
light responsive element	3	4	4	5	0	5	0	7	7
part of a light responsive element	5	4	3	1	2	1	0	1	2
cis-acting element involved in low-temperature responsiveness	0	1	0	0	1	0	0	1	0
gibberellin-responsive element	2	2	0	0	1	0	0	0	0
cis-acting regulatory element involved in the MeJA-responsiveness	6	4	0	2	0	6	4	8	4
cis-acting element involved in gibberellin-responsiveness	0	0	0	0	1	0	0	0	0
cis-acting element involved in the abscisic acid responsiveness	2	5	2	4	0	3	5	7	5
cis-acting regulatory element involved in auxin responsiveness	1	1	1	0	0	1	1	0	0
cis-acting regulatory element involved in circadian control	0	0	0	0	0	0	0	0	0
cis-acting element involved in defense and stress responsiveness	0	1	0	0	0	1	1	0	0
