# Supplementary material for: Genomic identification and characterization of MYC family genes in wheat (Triticum aestivum L.)
Source: BMC Genomics. 2019 Dec 30;20:1032. doi: 10.1186/s12864-019-6373-y (PMC6937671; doi:10.1186/s12864-019-6373-y)
Supplement: Supplementary file 7 — Additional file 7: Table S4. Segmental duplication of TaMYC genes [file 12864_2019_6373_MOESM7_ESM.xlsx]

## Sheet: kaks.table_re
	ID1	Gene1	ID2	Gene2	Duplicate type	Ks-yn	Ka-yn	Ks-ng	Ka-ng
Ta-Tu	TraesCS1A01G102400.2	TaMYC1-A	TuG1812G0100001206.01.P01	TuMYC1	segment	0.0025	0.0034	0.0022	0.0035
	TraesCS2A01G409400.1	TaMYC3a-A	TuG1812S0000626800.01.P01	TuG1812S0000626800.01.P01	segment	0.0178	0.0046	0.0178	0.0045
	TraesCS2A01G409600.2	TaMYC3b-A	TuG1812G0200004596.01.P01	TuMYC2	segment	0.0165	0.0122	0.0173	0.012
	TraesCS2A01G409600.2	TaMYC3b-A	TuG1812G0400002825.01.P01	TuMYC4	segment	0.0165	0.0122	0.0173	0.012
	TraesCS3A01G158600.1	TaMYC4-A	TuG1812G0300001879.01.P02	TuMYC3	segment	0.0056	0.0015	0.0066	0.0014
	TraesCS4A01G028900.1	TaMYC6-A	TuG1812G0400003187.01.P01	TuMYC5	segment	0.002	0.0023	0.0024	0.0022
	TraesCS6A01G071200.1	TraesCS6A01G071200.1	TuG1812G0600000740.01.P01	TuMYC7	segment	0.0133	0.0028	0.0074	0.0032
	TraesCS6A01G071300.1	TraesCS6A01G071300.1	TuG1812G0600000741.01.P01	TuMYC8	segment	0.097	0.0035	0.0433	0.0041
	TraesCSU01G116000.1	TaMYC9-U	TuG1812G0500005702.01.P01	TuMYC6	segment	0.0383	0.0283	0.0444	0.0267
Ta-Aet	TraesCS1D01G196900.1	TaMYC2-D	AET1Gv20502800.1	AetMYC1	segment	0.0098	0.0011	0.0038	0.0013
	TraesCS2D01G406900.1	TaMYC3-D	AET2Gv20908300.8	AetMYC2	segment	0.0081	0	0.0073	0
	TraesCS3D01G166300.2	TaMYC4-D	AET3Gv20360600.4	AetMYC3	segment	0.0068	0.0056	0.0065	0.0057
	TraesCS3D01G253700.1	TaMYC5-D	AET3Gv20617200.1	AetMYC4	segment	0.0117	0.0008	0.0054	0.001
	TraesCS4D01G275500.1	TaMYC6-D	AET4Gv20676000.7	AetMYC5	segment	0.002	0.0008	0.0024	0.0007
	TraesCS6D01G069300.1	TraesCS6D01G069300.1	AET6Gv20179200.1	AetMYC7	segment	0	0.0028	0	0.0032
	TraesCS6D01G069400.1	TraesCS6D01G069400.1	AET6Gv20178800.5	AetMYC6	segment	0.0052	0.0014	0.0024	0.0016
Ta-Hv	HORVU1Hr1G020370.2	HvMYC1	TraesCS1B01G113100.4	TaMYC1b-B	segment	0.3157	0.1013	0.2566	0.1059
	HORVU1Hr1G050560.1	HvMYC2	TraesCS1D01G196900.1	TaMYC2-D	segment	0.1807	0.0063	0.0722	0.0076
	HORVU2Hr1G096810.5	HvMYC3	TraesCS2B01G428000.1	TaMYC3-B	segment	0.2772	0.0696	0.2241	0.0729
	HORVU3Hr1G057280.2	HvMYC4	TraesCS3B01G185400.1	TaMYC4-B	segment	0.1424	0.02	0.1548	0.0193
	HORVU3Hr1G066390.1	HvMYC5	TraesCS3B01G284800.1	TaMYC5b-B	segment	0.319	0.0353	0.1248	0.0424
	HORVU6Hr1G012730.1	HvMYC6	TraesCS6D01G069400.1	TraesCS6D01G069400.1	segment	0.2136	0.0284	0.0979	0.0331
	HORVU6Hr1G012730.1	HvMYC6	HORVU6Hr1G012760.1	HvMYC7	segment	0	0	0	0
	HORVU6Hr1G012760.1	HvMYC7	TraesCS6B01G095600.1	TraesCS6B01G095600.1	segment	0.2893	0.0301	0.1386	0.0347
Ta-Ta	TraesCS1A01G193200.1	TaMYC2-A	TraesCS1D01G196900.1	TaMYC2-D	segment	0.1135	0.004	0.0503	0.0047
	TraesCS1B01G112900.1	TaMYC1a-B	TraesCS1A01G102400.2	TaMYC1-A	segment	0.1716	0.0434	0.1517	0.0447
	TraesCS1B01G208000.1	TaMYC2-B	TraesCS1A01G193200.1	TaMYC2-A	segment	0.1298	0.0031	0.0514	0.0037
	TraesCS1D01G196900.1	TaMYC2-D	TraesCS1B01G208000.1	TaMYC2-B	segment	0.1182	0.0025	0.0548	0.0029
	TraesCS2A01G409600.2	TaMYC3b-A	TraesCS2A01G409400.1	TaMYC3a-A	tandem	0.2077	0.0576	0.2099	0.0567
	TraesCS2A01G409600.2	TaMYC3b-A	TraesCS2B01G428000.1	TaMYC3-B	segment	0.243	0.0544	0.2291	0.0545
	TraesCS2A01G409600.2	TaMYC3b-A	TraesCS2D01G406900.1	TaMYC3-D	segment	0.2021	0.0435	0.2057	0.0428
	TraesCS2B01G428000.1	TaMYC3-B	TraesCS2A01G409400.1	TaMYC3a-A	segment	0.2009	0.0612	0.1869	0.0618
	TraesCS2B01G428000.1	TaMYC3-B	TraesCSU01G228400.1	TraesCSU01G228400.1	segment	0	0	0	0
	TraesCS2D01G406900.1	TaMYC3-D	TraesCS2A01G409400.1	TaMYC3a-A	segment	0.186	0.0497	0.179	0.0497
	TraesCS2D01G406900.1	TaMYC3-D	TraesCS2B01G428000.1	TaMYC3-B	segment	0.1629	0.0348	0.1496	0.0353
	TraesCS2D01G575600.3	TaMYC8-D	TraesCSU01G029400.1	TaMYC8-U	segment	0.1207	0.0671	0.1295	0.0653
	TraesCS3A01G158600.1	TaMYC4-A	TraesCS3D01G166300.2	TaMYC4-D	segment	0.0429	0.0054	0.0525	0.005
	TraesCS3A01G252900.1	TaMYC5-A	TraesCS3B01G288700.1	TaMYC5a-B	segment	0.1256	0.0257	0.0514	0.0312
	TraesCS3A01G252900.1	TaMYC5-A	TraesCS3D01G253700.1	TaMYC5-D	segment	0.1193	0.0102	0.0539	0.0121
	TraesCS3B01G185400.1	TaMYC4-B	TraesCS3A01G158600.1	TaMYC4-A	segment	0.0397	0.0031	0.0479	0.0029
	TraesCS3B01G185400.1	TaMYC4-B	TraesCS3D01G166300.2	TaMYC4-D	segment	0.0512	0.0052	0.0588	0.005
	TraesCS3B01G284800.1	TaMYC5b-B	TraesCS3A01G252900.1	TaMYC5-A	segment	0.2551	0.019	0.0924	0.0232
	TraesCS3B01G284800.1	TaMYC5b-B	TraesCS3B01G288700.1	TaMYC5a-B	tandem	0.1659	0.0311	0.0723	0.0373
	TraesCS3B01G284800.1	TaMYC5b-B	TraesCS3D01G253700.1	TaMYC5-D	segment	0.163	0.0174	0.0703	0.0208
	TraesCS3D01G253700.1	TaMYC5-D	TraesCS3B01G288700.1	TaMYC5a-B	segment	0.0973	0.0245	0.0391	0.0299
	TraesCS4A01G028900.1	TaMYC6-A	TraesCS4B01G276900.1	TaMYC6-B	segment	0.0348	0.008	0.0438	0.0073
	TraesCS4B01G276900.1	TaMYC6-B	TraesCS4D01G275500.1	TaMYC6-D	segment	0.0328	0.0047	0.0387	0.0044
	TraesCS4B01G397400.1	TaMYC8-B	TraesCS2D01G575600.3	TaMYC8-D	segment	0.1319	0.07	0.1365	0.0689
	TraesCS4B01G397400.1	TaMYC8-B	TraesCSU01G029400.1	TaMYC8-U	segment	0.0613	0.0377	0.0703	0.0359
	TraesCS4D01G275500.1	TaMYC6-D	TraesCS4A01G028900.1	TaMYC6-A	segment	0.0401	0.0111	0.0488	0.0103
	TraesCS5A01G558500.1	TaMYC11b-A	TraesCS5A01G489500.1	TaMYC11a-A	tandem	0.0243	0.0178	0.0286	0.0167
	TraesCSU01G228400.1	TraesCSU01G228400.1	TraesCS2D01G406900.1	TaMYC3-D	segment	0.1518	0.0447	0.1466	0.0446
	TraesCSU01G237100.1	TraesCSU01G237100.1	TraesCS2B01G428000.1	TaMYC3-B	segment	0.0038	0.0012	0.0037	0.0012
	TraesCSU01G237100.1	TraesCSU01G237100.1	TraesCS2D01G406900.1	TaMYC3-D	segment	0.1552	0.0461	0.1513	0.0459
	TraesCS1A01G102400.2	TaMYC1-A	TraesCS1B01G113100.4	TaMYC1b-B	segment	0.1759	0.0341	0.1589	0.0348
	TraesCS2A01G409400.1	TaMYC3a-A	TraesCS2D01G406800.1	TaMYC7-D	segment	0.3292	0.1064	0.2781	0.1092
	TraesCS4B01G397800.1	TaMYC9-B	TraesCSU01G116000.1	TaMYC9-U	segment	0.2583	0.1188	0.2656	0.1164
	TraesCS4D01G224600.1	TaMYC10-D	TraesCS4B01G397400.1	TaMYC8-B	segment	0.5155	0.2041	0.5295	0.1969
	TraesCS4D01G224600.1	TaMYC10-D	TraesCS5A01G489500.1	TaMYC11a-A	segment	0.5363	0.2176	0.5756	0.2067
	TraesCS2B01G428000.1	TaMYC3-B	TraesCSU01G228400.1	TraesCSU01G228400.1	segment	0	0	0	0
	TraesCSU01G228400.1	TraesCSU01G228400.1	TraesCSU01G237100.1	TraesCSU01G237100.1	segment	0.0038	0.0012	0.0037	0.0012
Ta-Os	Os01t0235700-01	OsMYC1	TraesCS3D01G166300.2	TaMYC4-D	segment	0.6114	0.1007	0.6832	0.0958
	Os01t0705700-01	OsMYC2	TraesCS3D01G253700.1	TaMYC5-D	segment	0.9612	0.0998	0.3409	0.1174
	Os04t0557800-00	OsMYC5	Os11t0258700-00	Os11t0258700-00	segment	0.2794	0.1449	0.2424	0.1501
	Os10t0575000-01	OsMYC6	TraesCS1D01G196900.1	TaMYC2-D	segment	1.5193	0.0843	0.374	0.0999
Ta-At	AT1G01260.1	AtMYC5	TraesCS4D01G275500.1	TaMYC6-D	segment	4.4534	0.5827	-1	0.5952
	AT1G32640.1	AtMYC2	TraesCS1D01G196900.1	TaMYC2-D	segment	4.4346	0.386	-1	0.4084
	AT1G63650.2	AtMYC7	TraesCS2A01G409600.2	TaMYC3b-A	segment	4.5057	0.6445	-1	0.6251
	AT2G16910.1	AtMYC8	TraesCS6D01G069400.1	TraesCS6D01G069400.1	segment	4.2766	0.669	-1	0.7135
	AT2G46510.1	AtMYC9	TraesCS4D01G275500.1	TaMYC6-D	segment	1.4765	0.6671	-1	0.6013
	AT4G09820.1	AtMYC11	TraesCS1B01G112900.1	TaMYC1a-B	segment	4.389	0.5224	-1	0.5203
	AT4G16430.1	AtMYC12	TraesCS3B01G288700.1	TaMYC5a-B	segment	4.3107	0.6458	-1	0.6556
	AT4G17880.1	AtMYC4	TraesCS1B01G208000.1	TaMYC2-B	segment	99	0.4442	-1	0.4578
	AT5G46760.1	AtMYC3	TraesCS1A01G193200.1	TaMYC2-A	segment	99	0.4494	-1	0.4785

## Sheet: Sheet1
Table S 4 Segmental duplication of TaMYC genes
	Gene1	Gene2	Duplicate type
Ta-Ta	TaMYC2-A	TaMYC2-D	segment
	TaMYC1a-B	TaMYC1-A	segment
	TaMYC2-B	TaMYC2-A	segment
	TaMYC2-D	TaMYC2-B	segment
	TaMYC3-A2	TaMYC3-A1	tandem
	TaMYC3-A2	TaMYC3-B	segment
	TaMYC3-A2	TaMYC3-D	segment
	TaMYC3-B	TaMYC3-A1	segment
	TaMYC3-D	TaMYC3-A1	segment
	TaMYC3-D	TaMYC3-B	segment
	TaMYC4-A	TaMYC4-D	segment
	TaMYC5-A	TaMYC5-B1	segment
	TaMYC5-A	TaMYC5-D	segment
	TaMYC4-B	TaMYC4-A	segment
	TaMYC4-B	TaMYC4-D	segment
	TaMYC5-B2	TaMYC5-A	segment
	TaMYC5-B2	TaMYC5-B1	tandem
	TaMYC5-B2	TaMYC5-D	segment
	TaMYC5-D	TaMYC5-B1	segment
	TaMYC6-A	TaMYC6-B	segment
	TaMYC6-B	TaMYC6-D	segment
	TaMYC8-B	TaMYC8-D	segment
	TaMYC6-D	TaMYC6-A	segment
	TaMYC11-A2	TaMYC11-A1	tandem
	TaMYC1-A	TaMYC1-B2	segment
	TaMYC3-A1	TaMYC7-D	segment
	TaMYC10-D	TaMYC8-B	segment
	TaMYC10-D	TaMYC11-A1	segment
